# Supplementary material for: Size-fractioned ultrafine particles and black carbon associated with autonomic dysfunction in subjects with diabetes or impaired glucose tolerance in Shanghai, China
Source: Part Fibre Toxicol. 2015 Mar 25;12:8. doi: 10.1186/s12989-015-0084-6 (PMC4427921; doi:10.1186/s12989-015-0084-6)
Supplement: Additional file 1 — Description and correlations. This file contains 2 sheets. One is named ‘description_of_pollutants’, which is the extension of Table 2, with basic descriptive statistics of surface concentration (PSC) and mass concentration (PMC) of particles. The numbers after PSC or PMC indicate the size fraction of particles. Another sheet is named ‘correlations_among_pollutants’, which is an extension of Table 3, with correlations between surface or mass concentration of particles in each size fraction, and BC, gaseous pollutants and meteorologic parameters. T for temperature and * indicates correlation coefficients >0.6. [file 12989_2015_84_MOESM1_ESM.xlsx]

## Sheet: description_of_pollutants
	Mean (SD)
PNC5-560l (1/cm3)	20220 (11489)
PNC5-10 (1/cm3)	1378 (1688)
PNC10-20 (1/cm3)	4032 (4087)
PNC20-50 (1/cm3)	6276 (4603)
PNC50-100 (1/cm3)	5074 (2858)
PNC100-200 (1/cm3)	2544 (1675)
PNC200-560 (1/cm3)	272 (238)
PSC5-560 (cm2/m3)	3.2531 (1.9108)
PSC5-10 (cm2/m3)	0.0031 (0.0037)
PSC10-20 (cm2/m3)	0.0281 (0.0283)
PSC20-50 (cm2/m3)	0.2387 (0.1624)
PSC50-100 (cm2/m3)	0.8245 (0.481)
PSC100-200 (cm2/m3)	1.5218 (1.0229)
PSC200-560 (cm2/m3)	0.5723 (0.5462)
PMC5-560 (μg/m3)	7.7012 (5.199)
PMC5-10 (μg/m3)	0.0004 (0.0005)
PMC10-20 (μg/m3)	0.0074 (0.0074)
PMC20-50 (μg/m3)	0.1483 (0.0982)
PMC50-100 (μg/m3)	1.0436 (0.6166)
PMC100-200 (μg/m3)	3.6907 (2.4983)
PMC200-560 (μg/m3)	2.6579 (2.8883)
BC (μg/m3)	4.09 (2.37)
NO2 (ppb)	32.52 (16.89)
CO (ppm)	0.61 (0.33)
SO2 (ppb)	6.53 (5.28)
O3 (ppb)	25.83 (18.7)
Temperature (℃)	22.62 (6.18)
RH (%)	67.86 (12.54)
Air Pressure (bar)	1013.96(6.42)

## Sheet: correlations_among_pollutants
	BC	NO2	CO	SO2	O3	T	RH	Air Pressure
PNC5-560	0.52	0.65*	0.45	0.48	-0.1	-0.13	-0.14	0.18
PNC5-10	-0.06	0.16	-0.05	0.09	0.08	-0.2	-0.15	0.34
PNC10-20	0.13	0.35	0.08	0.1	0.02	-0.08	-0.19	0.25
PNC20-50	0.35	0.54	0.36	0.38	-0.14	-0.04	-0.14	0.21
PNC50-100	0.75*	0.78*	0.65*	0.58	-0.28	-0.12	-0.07	0.04
PNC100-200	0.72*	0.7*	0.56	0.6*	-0.07	-0.2	-0.09	0.15
PNC200-560	0.37	0.36	0.3	0.31	-0.05	-0.19	0	0.18
PSC5-560	0.67*	0.68*	0.56	0.58	-0.14	-0.18	-0.05	0.14
PSC5-10	-0.05	0.17	-0.04	0.08	0.08	-0.19	-0.15	0.33
PSC10-20	0.16	0.37	0.1	0.12	0	-0.1	-0.18	0.24
PSC20-50	0.42	0.56	0.44	0.41	-0.18	0.01	-0.11	0.15
PSC50-100	0.76*	0.78*	0.64*	0.59	-0.24	-0.13	-0.08	0.04
PSC100-200	0.70*	0.67*	0.56	0.57	-0.07	-0.2	-0.07	0.15
PSC200-560	0.23	0.24	0.15	0.22	-0.13	-0.16	0	0.25
PMC5-560	0.5	0.49	0.38	0.46	-0.18	-0.17	-0.02	0.2
PMC5-10	-0.05	0.16	-0.03	0.08	0.08	-0.18	-0.15	0.32
PMC10-20	0.17	0.37	0.09	0.14	0	-0.1	-0.17	0.23
PMC20-50	0.44	0.55	0.46	0.41	-0.2	0.02	-0.09	0.12
PMC50-100	0.76*	0.77*	0.63*	0.6*	-0.23	-0.14	-0.08	0.05
PMC100-200	0.69*	0.66*	0.55	0.57	-0.07	-0.19	-0.06	0.14
PMC200-560	0.13	0.16	0.06	0.17	-0.17	-0.15	0.01	0.29
