# Supplementary material for: Size-fractioned ultrafine particles and black carbon associated with autonomic dysfunction in subjects with diabetes or impaired glucose tolerance in Shanghai, China
Source: Part Fibre Toxicol. 2015 Mar 25;12:8. doi: 10.1186/s12989-015-0084-6 (PMC4427921; doi:10.1186/s12989-015-0084-6)
Supplement: Additional file 2 — Per IQR change single pollutant. This file contains 26 sheets. The name of the sheet gives the pollutant whose effect is shown in it, and the numbers after PNC, PMC or PSC indicate the size fraction of particles. Each sheet shows the percent change of all 5 HRV metrics, SDNN, rMSSD, LF, HF and LF/HF, in response to the IQR increases in 1-. 4-, 12-, 18-, and 24-hour moving averaged exposure to air pollutants. The column ‘Yvar’ indicates the HRV metric and the second column label the moving average. The column ‘Per IQR ↑’ shows the percent change of the HRV metric, and the columns ‘95% CI-Low’ and ‘95% CI-High’ give the lower and upper bounds of 95% confidence interval. [file 12989_2015_84_MOESM2_ESM.xlsx]

## Sheet: bc
			Overall
Yvar	Moving Average	IQR	Estimate	Variation		per IQR↑					95%CI-Low	95%CI-High		p value
SDNN	60min	2.87764	-0.0155812	0.00350965		-4.38468		-0.0224602	-0.00870232		-6.25878	-2.47312		9.24365e-06
SDNN	4hr	2.77154	-0.0228753	0.00392756		-6.14318		-0.0305733	-0.0151773		-8.12444	-4.1192		6.16224e-09
SDNN	12hr	2.89147	-0.016225	0.00530856		-4.58306		-0.0266298	-0.00582021		-7.41094	-1.66881		0.0022538
SDNN	18hr	2.84982	-0.0117151	0.0053559		-3.28348		-0.0222127	-0.00121755		-6.13402	-0.34638		0.0287728
SDNN	24hr	2.89286	-0.00321672	0.00532224		-0.926237		-0.0136483	0.00721487		-3.87134	2.10909		0.545617
RMSSD	60min	2.87764	-0.0264164	0.00461667		-7.31994		-0.0354651	-0.0173677		-9.70207	-4.87497		1.19261e-08
RMSSD	4hr	2.77154	-0.0289002	0.0052927		-7.69741		-0.0392739	-0.0185265		-10.3134	-5.00509		5.34242e-08
RMSSD	12hr	2.89147	-0.015623	0.00697467		-4.41683		-0.0292933	-0.00195264		-8.12129	-0.56301		0.0251948
RMSSD	18hr	2.84982	-0.0161859	0.00721589		-4.50792		-0.030329	-0.00204273		-8.28023	-0.580451		0.0250017
RMSSD	24hr	2.89286	-0.00260152	0.00758432		-0.749758		-0.0174668	0.0122638		-4.92736	3.61141		0.731633
LF	60min	2.87764	-0.0317272	0.00783975		-8.72554		-0.0470931	-0.0163612		-12.6735	-4.59905		5.2971e-05
LF	4hr	2.77154	-0.048239	0.00878513		-12.5144		-0.0654578	-0.0310201		-16.5914	-8.23814		4.27726e-08
LF	12hr	2.89147	-0.0261397	0.0118494		-7.27964		-0.0493644	-0.00291495		-13.3017	-0.839307		0.0274444
LF	18hr	2.84982	-0.0179544	0.0119968		-4.98799		-0.0414682	0.00555931		-11.1461	1.59692		0.134585
LF	24hr	2.89286	-0.000383174	0.0120105		-0.110785		-0.0239237	0.0231574		-6.68674	6.92858		0.974551
HF	60min	2.87764	-0.0448455	0.0103339		-12.1069		-0.0651	-0.024591		-17.0833	-6.83183		1.48456e-05
HF	4hr	2.77154	-0.0394694	0.0117738		-10.362		-0.0625461	-0.0163928		-15.9156	-4.44166		0.000814601
HF	12hr	2.89147	0.00165493	0.0155452		0.479664		-0.0288136	0.0321235		-7.99376	9.73346		0.915227
HF	18hr	2.84982	0.00192751	0.0159847		0.550817		-0.0294025	0.0332575		-8.03773	9.94147		0.904031
HF	24hr	2.89286	0.0285613	0.016556		8.61332		-0.00388844	0.061011		-1.11857	19.303		0.0846639
LF:HF	60min	2.87764	0.0117895	0.00792863		3.4508		-0.00375062	0.0273296		-1.07349	8.18199		0.137114
LF:HF	4hr	2.77154	-0.00867078	0.00890182		-2.3745		-0.0261183	0.00877678		-6.98301	2.46235		0.3301
LF:HF	12hr	2.89147	-0.0312998	0.0119051		-8.6528		-0.0546338	-0.00796585		-14.6126	-2.27698		0.00859601
LF:HF	18hr	2.84982	-0.0235498	0.0120475		-6.49101		-0.0471629	6.33559e-05		-12.5765	0.0180569		0.0506918
LF:HF	24hr	2.89286	-0.0379101	0.0120522		-10.3869		-0.0615324	-0.0142877		-16.3061	-4.04898		0.00167295

## Sheet: so2
			Overall
Yvar	Moving Average	IQR	Estimate	Variation		per IQR↑					95%CI-Low	95%CI-High		p value
SDNN	60min	4.88318	-0.00360515	0.0013453		-1.74505		-0.00624194	-0.000968369		-3.00206	-0.471755		0.0073968
SDNN	4hr	4.95477	-0.00900335	0.00160944		-4.36291		-0.0121579	-0.00584884		-5.84608	-2.85638		2.36459e-08
SDNN	12hr	4.86317	-0.00741162	0.0021345		-3.54021		-0.0115952	-0.003228		-5.48292	-1.55757		0.000521564
SDNN	18hr	4.83628	-0.00440009	0.00240832		-2.10552		-0.00912039	0.00032021		-4.31501	0.154982		0.0677697
SDNN	24hr	4.5919	-0.00163876	0.00267737		-0.749676		-0.0068864	0.00360889		-3.11269	1.67097		0.540522
RMSSD	60min	4.88318	-5.29228e-05	0.00183269		-0.0258398		-0.00364499	0.00353914		-1.76417	1.74325		0.976965
RMSSD	4hr	4.95477	-0.00241239	0.0021824		-1.18817		-0.00668989	0.0018651		-3.26035	0.928397		0.269116
RMSSD	12hr	4.86317	-0.000819335	0.00305339		-0.397664		-0.00680397	0.0051653		-3.25475	2.54379		0.788473
RMSSD	18hr	4.83628	0.00334595	0.00347653		1.63136		-0.00346806	0.01016		-1.66326	5.03636		0.335973
RMSSD	24hr	4.5919	0.00735779	0.00383685		3.43635		-0.000162426	0.014878		-0.0745567	7.0706		0.0553242
LF	60min	4.88318	-0.00325283	0.00301174		-1.57587		-0.00915584	0.00265017		-4.37249	1.30254		0.280197
LF	4hr	4.95477	-0.0147757	0.00361245		-7.05946		-0.0218561	-0.00769532		-10.2634	-3.74108		4.40946e-05
LF	12hr	4.86317	-0.0125495	0.00481917		-5.92055		-0.0219951	-0.00310394		-10.1444	-1.49817		0.00925407
LF	18hr	4.83628	-0.00427481	0.0054444		-2.04619		-0.0149458	0.00639621		-6.97316	3.14173		0.432408
LF	24hr	4.5919	-0.000807288	0.00605021		-0.370012		-0.0126657	0.0110511		-5.65006	5.20552		0.893861
HF	60min	4.88318	0.00695238	0.0040679		3.45326		-0.00102071	0.0149255		-0.497192	7.56054		0.0875762
HF	4hr	4.95477	0.00544416	0.00485916		2.73417		-0.0040798	0.0149681		-2.00115	7.69829		0.262664
HF	12hr	4.86317	0.0124037	0.00667986		6.21779		-0.000688818	0.0254962		-0.334424	13.2008		0.0634799
HF	18hr	4.83628	0.0246817	0.00757244		12.6784		0.00983977	0.0395237		4.87383	21.0638		0.0011364
HF	24hr	4.5919	0.0308967	0.00836868		15.2432		0.0144941	0.0472993		6.88202	24.2585		0.000228769
LF:HF	60min	4.88318	-0.00754842	0.00303947		-3.61892		-0.0135058	-0.00159105		-6.38234	-0.773926		0.0130601
LF:HF	4hr	4.95477	-0.0169303	0.00364427		-8.04636		-0.0240731	-0.00978753		-11.2438	-4.73378		3.51697e-06
LF:HF	12hr	4.86317	-0.0234772	0.00484965		-10.7897		-0.0329825	-0.0139719		-14.8197	-6.56907		1.35199e-06
LF:HF	18hr	4.83628	-0.0265759	0.00546686		-12.0611		-0.0372909	-0.0158608		-16.5021	-7.38392		1.22225e-06
LF:HF	24hr	4.5919	-0.0305534	0.00606709		-13.0901		-0.0424449	-0.0186619		-17.7085	-8.21246		5.01622e-07

## Sheet: no2
			Overall
Yvar	Moving Average	IQR	Estimate	Variation		per IQR↑					95%CI-Low	95%CI-High		p value
SDNN	60min	19.7377	-0.00262006	0.000413172		-5.03994		-0.00342987	-0.00181024		-6.54571	-3.50991		2.51528e-10
SDNN	4hr	20.0056	-0.00469687	0.000496165		-8.96841		-0.00566935	-0.00372438		-10.7223	-7.18004		4.76419e-21
SDNN	12hr	20.0107	-0.00582174	0.000719654		-10.9967		-0.00723226	-0.00441122		-13.4738	-8.44879		7.77621e-16
SDNN	18hr	20.2708	-0.00464348	0.00078213		-8.98329		-0.00617646	-0.00311051		-11.7681	-6.11058		3.14259e-09
SDNN	24hr	19.1985	-0.00319304	0.000976758		-5.94605		-0.00510748	-0.00127859		-9.3402	-2.42483		0.00108858
RMSSD	60min	19.7377	-0.0022095	0.000520749		-4.26731		-0.00323017	-0.00118883		-6.17661	-2.31916		2.27551e-05
RMSSD	4hr	20.0056	-0.00543367	0.000673006		-10.3004		-0.00675276	-0.00411457		-12.6365	-7.90177		1.15804e-15
RMSSD	12hr	20.0107	-0.00609179	0.000978593		-11.4764		-0.00800983	-0.00417375		-14.8097	-8.01271		5.85403e-10
RMSSD	18hr	20.2708	-0.00432371	0.00107018		-8.3914		-0.00642127	-0.00222616		-12.2049	-4.41229		5.53913e-05
RMSSD	24hr	19.1985	-0.00262497	0.00140905		-4.91469		-0.00538672	0.000136766		-9.82491	0.262916		0.0626545
LF	60min	19.7377	-0.004444	0.000918533		-8.39775		-0.00624433	-0.00264368		-11.5956	-5.08421		1.364e-06
LF	4hr	20.0056	-0.00870022	0.00111334		-15.9748		-0.0108824	-0.00651806		-19.564	-12.2254		7.29333e-15
LF	12hr	20.0107	-0.00940591	0.0016174		-17.1567		-0.012576	-0.00623582		-22.2487	-11.7312		6.58985e-09
LF	18hr	20.2708	-0.00948107	0.00175673		-17.4849		-0.0129243	-0.00603787		-23.0477	-11.5199		7.23407e-08
LF	24hr	19.1985	-0.00658782	0.00220913		-11.8805		-0.0109177	-0.00225792		-18.9095	-4.24226		0.00288429
HF	60min	19.7377	-0.00563543	0.00118064		-10.5267		-0.00794948	-0.00332138		-14.5214	-6.34537		1.9023e-06
HF	4hr	20.0056	-0.0103093	0.00149845		-18.6364		-0.0132462	-0.0073723		-23.2793	-13.7127		7.75415e-12
HF	12hr	20.0107	-0.00959559	0.00217518		-17.4705		-0.0138589	-0.00533224		-24.2194	-10.1207		1.0758e-05
HF	18hr	20.2708	-0.00492257	0.00237629		-9.49674		-0.00958009	-0.000265041		-17.6504	-0.535817		0.0384231
HF	24hr	19.1985	-0.000789624	0.00307529		-1.50453		-0.0068172	0.00523795		-12.2677	10.5791		0.797389
LF:HF	60min	19.7377	0.00138222	0.000929086		2.76574		-0.000438788	0.00320323		-0.862326	6.52658		0.13691
LF:HF	4hr	20.0056	0.00142633	0.00113329		2.89455		-0.000794914	0.00364757		-1.57769	7.57001		0.20827
LF:HF	12hr	20.0107	-0.000794392	0.00163919		-1.57707		-0.0040072	0.00241842		-7.70563	4.95844		0.627973
LF:HF	18hr	20.2708	-0.00534976	0.00177414		-10.2771		-0.00882707	-0.00187245		-16.3837	-3.72447		0.00258506
LF:HF	24hr	19.1985	-0.0062767	0.00221668		-11.3526		-0.0106214	-0.00193201		-18.4468	-3.64122		0.00466128

## Sheet: co
			Overall
Yvar	Moving Average	IQR	Estimate	Variation		per IQR↑					95%CI-Low	95%CI-High		p value
SDNN	60min	0.399182	-0.161526	0.0211952		-6.24436		-0.203069	-0.119983		-7.7863	-4.67664		3.11877e-14
SDNN	4hr	0.403472	-0.188793	0.0217063		-7.33439		-0.231337	-0.146249		-8.91147	-5.73002		4.87209e-18
SDNN	12hr	0.386715	-0.135237	0.0324991		-5.09543		-0.198936	-0.0715392		-7.40467	-2.72861		3.23209e-05
SDNN	18hr	0.35694	-0.0967441	0.036593		-3.39424		-0.168466	-0.0250218		-5.83601	-0.889151		0.00823011
SDNN	24hr	0.341284	-0.0871713	0.0417932		-2.9312		-0.169086	-0.00525664		-5.6073	-0.17924		0.0370622
RMSSD	60min	0.399182	-0.186117	0.0280746		-7.1602		-0.241144	-0.131091		-9.17724	-5.09837		4.19363e-11
RMSSD	4hr	0.403472	-0.179831	0.0298068		-6.99872		-0.238252	-0.12141		-9.16525	-4.78051		1.91449e-09
RMSSD	12hr	0.386715	-0.114528	0.0466655		-4.33231		-0.205992	-0.0230631		-7.657	-0.88792		0.0142224
RMSSD	18hr	0.35694	-0.036145	0.0511163		-1.28187		-0.136333	0.064043		-4.74976	2.31228		0.479585
RMSSD	24hr	0.341284	-0.0197687	0.0594411		-0.672405		-0.136273	0.0967358		-4.5443	3.35655		0.739495
LF	60min	0.399182	-0.277235	0.047456		-10.4764		-0.370249	-0.184221		-13.7394	-7.08991		5.64137e-09
LF	4hr	0.403472	-0.342991	0.0487938		-12.9239		-0.438627	-0.247355		-16.2198	-9.49825		2.50456e-12
LF	12hr	0.386715	-0.155924	0.0734504		-5.85162		-0.299887	-0.011961		-10.9499	-0.461482		0.0338425
LF	18hr	0.35694	-0.121997	0.0824499		-4.26111		-0.283599	0.0396048		-9.62727	1.42369		0.139061
LF	24hr	0.341284	-0.038211	0.0943441		-1.29562		-0.223125	0.146703		-7.33221	5.13421		0.685491
HF	60min	0.399182	-0.343625	0.0630813		-12.8177		-0.467264	-0.219985		-17.0161	-8.40691		5.63266e-08
HF	4hr	0.403472	-0.258347	0.0664236		-9.89872		-0.388537	-0.128157		-14.5094	-5.03935		0.000103544
HF	12hr	0.386715	-0.0481618	0.102083		-1.84525		-0.248245	0.151921		-9.1536	6.05103		0.637131
HF	18hr	0.35694	0.117234	0.112585		4.27332		-0.103433	0.3379		-3.6246	12.8185		0.297861
HF	24hr	0.341284	0.110132	0.130126		3.83015		-0.144916	0.365179		-4.82545	13.2729		0.397465
LF:HF	60min	0.399182	0.0818305	0.0480598		3.32046		-0.0123668	0.176028		-0.492444	7.27948		0.0887188
LF:HF	4hr	0.403472	-0.0687042	0.0496123		-2.73396		-0.165944	0.0285359		-6.47617	1.158		0.1662
LF:HF	12hr	0.386715	-0.115909	0.0741078		-4.38341		-0.26116	0.0293423		-9.60622	1.14117		0.117901
LF:HF	18hr	0.35694	-0.206696	0.083007		-7.11221		-0.36939	-0.0440023		-12.3527	-1.55835		0.0128188
LF:HF	24hr	0.341284	-0.131051	0.0949216		-4.37402		-0.317097	0.0549954		-10.257	1.89463		0.167489

## Sheet: o3
			Overall
Yvar	Moving Average	IQR	Estimate	Variation		per IQR↑					95%CI-Low	95%CI-High		p value
SDNN	60min	23.2514	0.000341514	0.000412772		0.79723		-0.000467518	0.00115055		-1.08116	2.71129		0.408083
SDNN	4hr	21.5338	0.000716279	0.00039818		1.55438		-6.41535e-05	0.00149671		-0.138051	3.27549		0.0721175
SDNN	12hr	20.5393	0.000244899	0.000473268		0.504273		-0.000682706	0.0011725		-1.39245	2.43747		0.604862
SDNN	18hr	19.2749	0.00147622	0.000565484		2.88626		0.000367869	0.00258457		0.711585	5.1079		0.00907456
SDNN	24hr	19.2882	0.0008693	0.000668557		1.69086		-0.000441073	0.00217967		-0.847141	4.29383		0.193587
RMSSD	60min	23.2514	0.00015991	0.000583372		0.372505		-0.000983499	0.00130332		-2.26083	3.07679		0.784031
RMSSD	4hr	21.5338	0.00115475	0.000581023		2.51779		1.59447e-05	0.00229355		0.0343409	5.06289		0.0470518
RMSSD	12hr	20.5393	3.24464e-05	0.000697291		0.0666649		-0.00133424	0.00139914		-2.70323	2.91542		0.962892
RMSSD	18hr	19.2749	0.00138107	0.000825638		2.69775		-0.000237176	0.00299932		-0.45611	5.95154		0.0945849
RMSSD	24hr	19.2882	0.00027451	0.000959698		0.530886		-0.0016065	0.00215552		-3.05113	4.24525		0.774886
LF	60min	23.2514	0.0012283	0.000940334		2.89715		-0.000614753	0.00307136		-1.41922	7.40252		0.191573
LF	4hr	21.5338	0.00219156	0.000905463		4.8324		0.000416856	0.00396627		0.901691	8.91624		0.0155627
LF	12hr	20.5393	-0.000109419	0.00107462		-0.224486		-0.00221568	0.00199684		-4.44885	4.18664		0.918906
LF	18hr	19.2749	0.00146724	0.00128339		2.86846		-0.00104821	0.00398268		-2.00014	7.97892		0.253021
LF	24hr	19.2882	-0.000448791	0.00151376		-0.861901		-0.00341575	0.00251817		-6.37603	4.97699		0.766886
HF	60min	23.2514	0.0016362	0.00128915		3.87769		-0.000890535	0.00416293		-2.04933	10.1634		0.204527
HF	4hr	21.5338	0.00270495	0.0012699		5.99777		0.000215943	0.00519396		0.46609	11.834		0.0333062
HF	12hr	20.5393	-0.000627584	0.00151337		-1.28074		-0.00359378	0.00233862		-7.11554	4.92058		0.678417
HF	18hr	19.2749	0.00268284	0.00179567		5.3072		-0.000836669	0.00620236		-1.59974	12.6989		0.135336
HF	24hr	19.2882	0.000503425	0.00209372		0.975746		-0.00360027	0.00460712		-6.70865	9.29311		0.810012
LF:HF	60min	23.2514	-0.000780403	0.000945759		-1.79819		-0.00263409	0.00107328		-5.94086	2.52694		0.409347
LF:HF	4hr	21.5338	-0.000868488	0.000915807		-1.85281		-0.00266347	0.000926495		-5.57409	2.01513		0.343037
LF:HF	12hr	20.5393	-6.44665e-05	0.00108405		-0.132322		-0.0021892	0.00206027		-4.39687	4.32246		0.952583
LF:HF	18hr	19.2749	-0.00166526	0.00129312		-3.15881		-0.00419977	0.000869249		-7.77603	1.68958		0.197914
LF:HF	24hr	19.2882	-0.00195297	0.00152233		-3.69686		-0.00493673	0.0010308		-9.08278	2.00813		0.199626

## Sheet: PNC5-10
			Overall
Yvar	Moving Average	IQR	Estimate	Variation		per IQR↑					95%CI-Low	95%CI-High		p value
SDNN	60min	0.121821	-0.0472888	0.0761193		-0.574423		-0.196483	0.101905		-2.36516	1.24916		0.534471
SDNN	4hr	0.112221	-0.426697	0.0981098		-4.67561		-0.618992	-0.234402		-6.71064	-2.59619		1.40076e-05
SDNN	12hr	0.104932	-0.0698881	0.123797		-0.73067		-0.312531	0.172755		-3.22627	1.82929		0.572422
SDNN	18hr	0.102935	0.210108	0.142739		2.1863		-0.0696601	0.489875		-0.714483	5.17184		0.141109
SDNN	24hr	0.106425	0.061678	0.144475		0.658566		-0.221493	0.344849		-2.32967	3.73823		0.669468
RMSSD	60min	0.121821	0.00519172	0.0921977		0.0632662		-0.175516	0.185899		-2.11546	2.29049		0.955098
RMSSD	4hr	0.112221	-0.421616	0.137204		-4.62125		-0.690536	-0.152696		-7.45664	-1.69898		0.00215152
RMSSD	12hr	0.104932	0.35573	0.177394		3.8033		0.00803804	0.703421		0.0843807	7.6604		0.0450918
RMSSD	18hr	0.102935	0.533657	0.20872		5.64688		0.124566	0.942747		1.29048	10.1906		0.01066
RMSSD	24hr	0.106425	0.342509	0.212981		3.7124		-0.074933	0.759952		-0.794302	8.42384		0.108013
LF	60min	0.121821	0.0830956	0.167588		1.01742		-0.245376	0.411567		-2.94497	5.14158		0.620041
LF	4hr	0.112221	-0.594012	0.221625		-6.44876		-1.0284	-0.159627		-10.8998	-1.77541		0.00739319
LF	12hr	0.104932	0.295875	0.279724		3.15339		-0.252384	0.844134		-2.61356	9.26183		0.290253
LF	18hr	0.102935	0.573572	0.323305		6.08185		-0.060106	1.20725		-0.616792	13.232		0.0761446
LF	24hr	0.106425	0.0087056	0.327411		0.0926922		-0.63302	0.650431		-6.51499	7.16741		0.978789
HF	60min	0.121821	-0.10133	0.21078		-1.22682		-0.514458	0.311799		-6.07485	3.87144		0.630737
HF	4hr	0.112221	-0.75644	0.301754		-8.13855		-1.34788	-0.165001		-14.0377	-1.83463		0.0122598
HF	12hr	0.104932	0.795783	0.387937		8.70888		0.0354263	1.55614		0.372428	17.7377		0.0403717
HF	18hr	0.102935	1.29788	0.453653		14.2933		0.408724	2.18705		4.29697	25.2478		0.00427267
HF	24hr	0.106425	0.920216	0.46163		10.289		0.0154217	1.82501		0.16426	21.4371		0.0463727
LF:HF	60min	0.121821	0.231969	0.166801		2.86619		-0.0949605	0.558899		-1.15016	7.04572		0.164399
LF:HF	4hr	0.112221	0.024064	0.223146		0.270415		-0.413303	0.461431		-4.53223	5.31466		0.91413
LF:HF	12hr	0.104932	-0.700689	0.281644		-7.0887		-1.25271	-0.148667		-12.3177	-1.54789		0.0129018
LF:HF	18hr	0.102935	-0.88307	0.325325		-8.68901		-1.52071	-0.245434		-14.4898	-2.49473		0.00667526
LF:HF	24hr	0.106425	-1.11051	0.329142		-11.1469		-1.75563	-0.465394		-17.0426	-4.83229		0.000749938

## Sheet: PNC10-20
			Overall
Yvar	Moving Average	IQR	Estimate	Variation		per IQR↑					95%CI-Low	95%CI-High		p value
SDNN	60min	0.322298	-0.10478	0.0265591		-3.32066		-0.156836	-0.0527246		-4.92916	-1.68494		8.11608e-05
SDNN	4hr	0.306558	-0.236877	0.0340123		-7.00426		-0.303541	-0.170213		-8.88547	-5.08421		3.84041e-12
SDNN	12hr	0.273556	-0.131689	0.0492373		-3.53831		-0.228194	-0.0351836		-6.05154	-0.957853		0.00751209
SDNN	18hr	0.261503	0.129229	0.0591426		3.43714		0.01331	0.245149		0.348666	6.62067		0.0289446
SDNN	24hr	0.246815	0.16126	0.0613859		4.0604		0.0409435	0.281576		1.01567	7.19691		0.00864868
RMSSD	60min	0.322298	-0.115163	0.0350931		-3.64365		-0.183946	-0.0463809		-5.75622	-1.48373		0.00104785
RMSSD	4hr	0.306558	-0.288879	0.0470276		-8.475		-0.381053	-0.196705		-11.025	-5.85192		9.82248e-10
RMSSD	12hr	0.273556	-0.0528872	0.0678187		-1.43635		-0.185812	0.0800374		-4.95597	2.21362		0.435587
RMSSD	18hr	0.261503	0.185395	0.0860689		4.96757		0.0166996	0.35409		0.437655	9.70179		0.0313921
RMSSD	24hr	0.246815	0.25923	0.0905611		6.6073		0.08173	0.436729		2.0377	11.3815		0.00426241
LF	60min	0.322298	-0.177978	0.0591005		-5.57476		-0.293815	-0.0621408		-9.03504	-1.98286		0.00261996
LF	4hr	0.306558	-0.356524	0.0769237		-10.3534		-0.507295	-0.205754		-14.4026	-6.11273		3.71145e-06
LF	12hr	0.273556	-0.0290494	0.110721		-0.791514		-0.246062	0.187964		-6.50964	5.27635		0.793055
LF	18hr	0.261503	0.303045	0.133899		8.24718		0.040602	0.565487		1.06741	15.937		0.0236885
LF	24hr	0.246815	0.167986	0.139319		4.23329		-0.10508	0.441051		-2.56018	11.5004		0.228
HF	60min	0.322298	-0.268231	0.0784971		-8.28188		-0.422085	-0.114377		-12.719	-3.61922		0.000643767
HF	4hr	0.306558	-0.561143	0.103986		-15.804		-0.764955	-0.357332		-20.9036	-10.3756		7.55339e-08
HF	12hr	0.273556	-0.217362	0.149721		-5.77273		-0.510816	0.0760925		-13.0413	2.10337		0.14671
HF	18hr	0.261503	0.321763	0.187477		8.77833		-0.0456924	0.689218		-1.18776	19.7496		0.0862821
HF	24hr	0.246815	0.461733	0.196646		12.071		0.0763058	0.84716		1.90119	23.2558		0.0189841
LF:HF	60min	0.322298	0.0925617	0.0589661		3.02819		-0.0230118	0.208135		-0.73892	6.93826		0.11657
LF:HF	4hr	0.306558	0.121499	0.077613		3.79489		-0.0306221	0.273621		-0.93435	8.7499		0.117573
LF:HF	12hr	0.273556	0.0251617	0.111528		0.690687		-0.193432	0.243756		-5.1539	6.89543		0.821519
LF:HF	18hr	0.261503	-0.135461	0.134789		-3.48033		-0.399647	0.128726		-9.92333	3.42352		0.314982
LF:HF	24hr	0.246815	-0.429476	0.140087		-10.0576		-0.704047	-0.154906		-15.9509	-3.75113		0.00218968

## Sheet: PNC20-50
			Overall
Yvar	Moving Average	IQR	Estimate	Variation		per IQR↑					95%CI-Low	95%CI-High		p value
SDNN	60min	0.395513	-0.112191	0.0184519		-4.3403		-0.148357	-0.0760257		-5.69888	-2.96215		1.31449e-09
SDNN	4hr	0.35839	-0.189692	0.0230866		-6.57245		-0.234942	-0.144443		-8.07534	-5.04497		2.78672e-16
SDNN	12hr	0.294214	-0.184138	0.0355573		-5.27347		-0.253831	-0.114446		-7.19601	-3.31111		2.33914e-07
SDNN	18hr	0.234228	0.0220053	0.0463672		0.516756		-0.0688745	0.112885		-1.60029	2.67935		0.635108
SDNN	24hr	0.233918	0.078074	0.0535353		1.84307		-0.0268552	0.183003		-0.626223	4.37373		0.14482
RMSSD	60min	0.395513	-0.113607	0.0237119		-4.39384		-0.160082	-0.0671315		-6.13518	-2.6202		1.7547e-06
RMSSD	4hr	0.35839	-0.211808	0.0312583		-7.31001		-0.273074	-0.150541		-9.32305	-5.25229		1.60918e-11
RMSSD	12hr	0.294214	-0.212306	0.0478747		-6.05525		-0.30614	-0.118471		-8.61335	-3.42554		9.71999e-06
RMSSD	18hr	0.234228	0.00973075	0.0665011		0.228182		-0.120611	0.140073		-2.78553	3.33532		0.883683
RMSSD	24hr	0.233918	0.116392	0.0772631		2.76003		-0.0350435	0.267828		-0.816382	6.4654		0.13215
LF	60min	0.395513	-0.195559	0.0409599		-7.44305		-0.27584	-0.115278		-10.3358	-4.457		1.8787e-06
LF	4hr	0.35839	-0.297196	0.0520567		-10.1036		-0.399227	-0.195164		-13.3314	-6.75549		1.23342e-08
LF	12hr	0.294214	-0.169509	0.0797725		-4.86487		-0.325863	-0.0131549		-9.14211	-0.386287		0.0336633
LF	18hr	0.234228	0.222584	0.104591		5.35185		0.017585	0.427584		0.41274	10.5339		0.033401
LF	24hr	0.233918	0.112271	0.12105		2.66102		-0.124986	0.349529		-2.88134	8.51967		0.353747
HF	60min	0.395513	-0.209093	0.0535544		-7.93716		-0.314059	-0.104126		-11.681	-4.03467		9.6928e-05
HF	4hr	0.35839	-0.361348	0.0696168		-12.1468		-0.497797	-0.224899		-16.3397	-7.74388		2.28533e-07
HF	12hr	0.294214	-0.376932	0.106423		-10.497		-0.585521	-0.168342		-15.8247	-4.83219		0.000405372
HF	18hr	0.234228	0.219268	0.145159		5.27004		-0.0652438	0.503779		-1.51658	12.5243		0.131074
HF	24hr	0.233918	0.415575	0.168361		10.2093		0.0855877	0.745562		2.02223	19.0533		0.0136623
LF:HF	60min	0.395513	0.0379524	0.0409814		1.51239		-0.0423711	0.118276		-1.66187	4.78911		0.354465
LF:HF	4hr	0.35839	0.044166	0.0526911		1.59546		-0.0591086	0.147441		-2.09611	5.42623		0.401974
LF:HF	12hr	0.294214	0.116062	0.080506		3.47367		-0.0417301	0.273853		-1.22025	8.39063		0.149488
LF:HF	18hr	0.234228	-0.0683369	0.105498		-1.5879		-0.275113	0.138439		-6.24069	3.29578		0.517189
LF:HF	24hr	0.233918	-0.398566	0.121759		-8.90179		-0.637214	-0.159919		-13.8479	-3.67169		0.00107383

## Sheet: PNC50-100
			Overall
Yvar	Moving Average	IQR	Estimate	Variation		per IQR↑					95%CI-Low	95%CI-High		p value
SDNN	60min	0.353492	-0.127843	0.026088		-4.41857		-0.178976	-0.0767109		-6.13068	-2.67523		9.95976e-07
SDNN	4hr	0.345949	-0.159581	0.0310381		-5.37105		-0.220415	-0.098746		-7.34178	-3.35842		2.85736e-07
SDNN	12hr	0.331054	0.0206533	0.0394956		0.686079		-0.056758	0.0980646		-1.86145	3.29974		0.601054
SDNN	18hr	0.339043	0.105309	0.0416529		3.63494		0.0236694	0.186949		0.805724	6.54355		0.0115019
SDNN	24hr	0.337441	0.122426	0.0438654		4.21769		0.03645	0.208403		1.23757	7.28553		0.00528086
RMSSD	60min	0.353492	-0.173817	0.0353883		-5.95933		-0.243178	-0.104456		-8.23704	-3.62509		9.80239e-07
RMSSD	4hr	0.345949	-0.207025	0.0435524		-6.91154		-0.292387	-0.121662		-9.62035	-4.12154		2.16583e-06
RMSSD	12hr	0.331054	0.0198413	0.0561516		0.659016		-0.0902158	0.129898		-2.94247	4.39414		0.723869
RMSSD	18hr	0.339043	0.142812	0.0602158		4.96108		0.024789	0.260835		0.843997	9.24625		0.0178277
RMSSD	24hr	0.337441	0.136261	0.063833		4.70535		0.0111481	0.261374		0.376893	9.22046		0.0329463
LF	60min	0.353492	-0.2367	0.0581638		-8.02666		-0.350701	-0.122699		-11.6594	-4.24458		4.82444e-05
LF	4hr	0.345949	-0.280207	0.0700347		-9.23872		-0.417475	-0.142939		-13.448	-4.8247		6.44679e-05
LF	12hr	0.331054	0.120844	0.0890373		4.08168		-0.0536696	0.295357		-1.76106	10.2719		0.174803
LF	18hr	0.339043	0.247968	0.0941615		8.77071		0.0634119	0.432525		2.17321	15.7942		0.00849284
LF	24hr	0.337441	0.268955	0.0993008		9.50023		0.0743252	0.463584		2.53976	16.9332		0.00679509
HF	60min	0.353492	-0.254549	0.0786054		-8.60516		-0.408616	-0.100483		-13.4495	-3.48964		0.0012212
HF	4hr	0.345949	-0.274592	0.0957141		-9.06222		-0.462191	-0.0869919		-14.7766	-2.96464		0.00416296
HF	12hr	0.331054	0.236787	0.122687		8.15436		-0.00368047	0.477254		-0.121769	17.1163		0.0537525
HF	18hr	0.339043	0.5128	0.130923		18.989		0.25619	0.76941		9.07432	29.805		9.29999e-05
HF	24hr	0.337441	0.47808	0.138657		17.5066		0.206312	0.749849		7.20988	28.7922		0.000577745
LF:HF	60min	0.353492	0.0201396	0.0580939		0.714458		-0.0937245	0.134004		-3.2588	4.85091		0.72886
LF:HF	4hr	0.345949	-0.0378359	0.0706509		-1.3004		-0.176312	0.10064		-5.91719	3.54294		0.592317
LF:HF	12hr	0.331054	-0.192658	0.0896277		-6.17889		-0.368329	-0.0169881		-11.4796	-0.56082		0.0316638
LF:HF	18hr	0.339043	-0.297219	0.094739		-9.58591		-0.482907	-0.111531		-15.1026	-3.71077		0.00172085
LF:HF	24hr	0.337441	-0.246661	0.0999344		-7.98637		-0.442532	-0.0507894		-13.8714	-1.69924		0.0136306

## Sheet: PNC100-200
			Overall
Yvar	Moving Average	IQR	Estimate	Variation		per IQR↑					95%CI-Low	95%CI-High		p value
SDNN	60min	0.170291	-0.131585	0.0481455		-2.21585		-0.22595	-0.0372199		-3.77464	-0.631816		0.00630204
SDNN	4hr	0.170817	-0.177329	0.0513269		-2.98366		-0.277929	-0.0767279		-4.63659	-1.30209		0.000556013
SDNN	12hr	0.17284	-0.0137163	0.0568645		-0.236792		-0.125171	0.0977381		-2.14021	1.70365		0.809404
SDNN	18hr	0.186874	0.0448383	0.060504		0.841433		-0.0737496	0.163426		-1.36874	3.10113		0.458689
SDNN	24hr	0.187218	0.0497009	0.0661991		0.934834		-0.0800492	0.179451		-1.48749	3.41672		0.45283
RMSSD	60min	0.170291	-0.230643	0.0630386		-3.85151		-0.354199	-0.107088		-5.85337	-1.80708		0.000259936
RMSSD	4hr	0.170817	-0.230058	0.0695804		-3.85358		-0.366436	-0.0936806		-6.06749	-1.58749		0.000963062
RMSSD	12hr	0.17284	0.0296233	0.0800398		0.51332		-0.127255	0.186501		-2.17546	3.276		0.711349
RMSSD	18hr	0.186874	0.102358	0.0870141		1.93122		-0.0681893	0.272906		-1.2662	5.23219		0.239632
RMSSD	24hr	0.187218	0.0807925	0.0964157		1.52408		-0.108182	0.269767		-2.005	5.18025		0.402182
LF	60min	0.170291	-0.212896	0.106696		-3.56049		-0.42202	-0.00377177		-6.93445	-0.0642092		0.0460829
LF	4hr	0.170817	-0.236206	0.11523		-3.9545		-0.462058	-0.0103552		-7.58931	-0.176728		0.0404517
LF	12hr	0.17284	0.0123875	0.128076		0.214334		-0.238642	0.263417		-4.04078	4.65813		0.922955
LF	18hr	0.186874	0.120114	0.136741		2.27		-0.147898	0.388126		-2.72599	7.52258		0.379789
LF	24hr	0.187218	0.164807	0.149857		3.13357		-0.128913	0.458526		-2.38459	8.96368		0.27152
HF	60min	0.170291	-0.27878	0.140614		-4.63644		-0.554384	-0.00317635		-9.00872	-0.0540757		0.047533
HF	4hr	0.170817	-0.146002	0.153735		-2.46313		-0.447322	0.155317		-7.35641	2.6886		0.342368
HF	12hr	0.17284	0.455618	0.175179		8.19326		0.112267	0.79897		1.95936	14.8083		0.00936741
HF	18hr	0.186874	0.664712	0.189465		13.2262		0.29336	1.03606		5.63519	21.3627		0.000461446
HF	24hr	0.187218	0.540636	0.209515		10.6517		0.129987	0.951286		2.46344	19.4942		0.00994575
LF:HF	60min	0.170291	-0.0107847	0.106202		-0.183484		-0.218941	0.197372		-3.65972	3.41818		0.919121
LF:HF	4hr	0.170817	-0.136417	0.115853		-2.3033		-0.36349	0.0906556		-6.0202	1.56061		0.239077
LF:HF	12hr	0.17284	-0.500605	0.128644		-8.28868		-0.752747	-0.248463		-12.1996	-4.20352		0.000101601
LF:HF	18hr	0.186874	-0.541617	0.13729		-9.62606		-0.810705	-0.272529		-14.0582	-4.96535		8.14705e-05
LF:HF	24hr	0.187218	-0.382222	0.15066		-6.90586		-0.677515	-0.0869295		-11.9128	-1.61431		0.0112284

[truncated: 16 more sheets: PNC200-560, PMC5-10, PMC10-20, PMC20-50, PMC50-100, PMC100-200, PMC200-560, PSC5-10, PSC10-20, PSC20-50, PSC50-100, PSC100-200, PSC200-560, PNC5-560, PSC5-560, PMC5-560]
