# Supplementary material for: Size-fractioned ultrafine particles and black carbon associated with autonomic dysfunction in subjects with diabetes or impaired glucose tolerance in Shanghai, China
Source: Part Fibre Toxicol. 2015 Mar 25;12:8. doi: 10.1186/s12989-015-0084-6 (PMC4427921; doi:10.1186/s12989-015-0084-6)
Supplement: Additional file 3 — Per IQR change two pollutant. This file contains 1 sheet. It shows the effects of different metrics of particles on SDNN when another gaseous pollutant or BC is also included in the model. The time window for all pollutants is 4 hours prior to the HRV observation. The column ‘Confound Pol’ indicates which pollutant is included in the model to detect confounding effect. The column ‘Effect Pol’ indicates which pollutant is potentially confounded. The numbers after PNC, PMC or PSC indicate the size fraction of particles. The column ‘Per IQR ↑’ shows the percent change of SDNN, and the columns ‘95% CI-Low’ and ‘95% CI-High’ give the lower and upper bounds of 95% confidence interval. [file 12989_2015_84_MOESM3_ESM.xlsx]

## Sheet: two_pollutant_model
					Overall
Yvar	Moving Average	Confound Pol	Effect Pol	IQR	Estimate	Variation		per IQR↑					95%CI-Low	95%CI-High		p value
SDNN	4 hours	bc	PNC200-560	0.020304	2.47315	0.634581		5.14971		1.22938	3.71693		2.52754	7.83893		9.87664e-05
		SO2	PNC200-560	0.020304	1.57751	0.562668		3.25482		0.474681	2.68034		0.96845	5.59296		0.00507577
		O3	PNC200-560	0.020304	0.0434996	0.520207		0.0883605		-0.976106	1.06311		-1.96237	2.18199		0.933363
		NO2	PNC200-560	0.020304	2.14755	0.544756		4.45685		1.07983	3.21528		2.2167	6.7461		8.20318e-05
		NOx	PNC200-560	0.020304	1.68824	0.526983		3.48723		0.655355	2.72113		1.33953	5.68045		0.00136692
		NO	PNC200-560	0.020304	0.428411	0.513107		0.873639		-0.577279	1.4341		-1.16526	2.9546		0.403801
		CO	PNC200-560	0.020304	1.85602	0.541819		3.84037		0.794055	2.91799		1.62532	6.1037		0.000619281
		bc	PNC100-200	0.170817	0.146026	0.0831114		2.52575		-0.0168722	0.308924		-0.287792	5.41868		0.0789954
		SO2	PNC100-200	0.170817	0.0175939	0.0644954		0.300987		-0.108817	0.144005		-1.84162	2.49036		0.785026
		O3	PNC100-200	0.170817	-0.150204	0.0535041		-2.53311		-0.255072	-0.0453359		-4.26351	-0.771425		0.00501945
		NO2	PNC100-200	0.170817	0.163393	0.0622155		2.83036		0.041451	0.285336		0.710567	4.99477		0.00866573
		NOx	PNC100-200	0.170817	0.11274	0.0583653		1.94446		-0.00165605	0.227136		-0.0282842	3.95613		0.0534719
		NO	PNC100-200	0.170817	-0.057733	0.0535307		-0.981333		-0.162653	0.0471871		-2.74016	0.809295		0.280873
		CO	PNC100-200	0.170817	0.0947586	0.0602296		1.63181		-0.0232913	0.212809		-0.397066	3.70202		0.115728
		bc	PNC50-100	0.345949	-0.0809294	0.0389409		-2.76091		-0.157253	-0.00460527		-5.29484	-0.159192		0.0377504
		SO2	PNC50-100	0.345949	-0.102786	0.0392279		-3.4934		-0.179673	-0.0258996		-6.02653	-0.891992		0.00882003
		O3	PNC50-100	0.345949	-0.168035	0.0322054		-5.64741		-0.231157	-0.104912		-7.68547	-3.56436		1.90607e-07
		NO2	PNC50-100	0.345949	0.0436433	0.0419109		1.52129		-0.038502	0.125789		-1.32314	4.44772		0.297783
		NOx	PNC50-100	0.345949	0.0141312	0.0380777		0.490065		-0.060501	0.0887634		-2.07127	3.1184		0.71057
		NO	PNC50-100	0.345949	-0.0825188	0.034854		-2.81437		-0.150833	-0.0142049		-5.08424	-0.49021		0.0179539
		CO	PNC50-100	0.345949	-0.035182	0.0372652		-1.20974		-0.108222	0.0378577		-3.6747	1.3183		0.345176
		bc	PNC20-50	0.35839	-0.165838	0.0239181		-5.77029		-0.212717	-0.118959		-7.34023	-4.17376		4.76149e-12
		SO2	PNC20-50	0.35839	-0.174672	0.0260742		-6.06816		-0.225777	-0.123567		-7.77292	-4.33188		2.38603e-11
		O3	PNC20-50	0.35839	-0.183305	0.0238767		-6.35833		-0.230103	-0.136507		-7.9158	-4.77452		2.03404e-14
		NO2	PNC20-50	0.35839	-0.123121	0.0263593		-4.31659		-0.174785	-0.0714564		-6.07196	-2.52841		3.09865e-06
		NOx	PNC20-50	0.35839	-0.117319	0.0259746		-4.11743		-0.168229	-0.0664089		-5.85101	-2.35193		6.45935e-06
		NO	PNC20-50	0.35839	-0.156392	0.0249709		-5.45077		-0.205335	-0.10745		-7.09476	-3.77768		4.17145e-10
		CO	PNC20-50	0.35839	-0.139991	0.025541		-4.89334		-0.190051	-0.0899301		-6.58445	-3.17162		4.48719e-08
		bc	PNC10-20	0.306558	-0.238386	0.033884		-7.04726		-0.304798	-0.171973		-8.92058	-5.13541		2.3282e-12
		SO2	PNC10-20	0.306558	-0.227223	0.0346675		-6.72862		-0.295171	-0.159274		-8.65137	-4.76539		6.30908e-11
		O3	PNC10-20	0.306558	-0.244065	0.0349213		-7.20896		-0.312511	-0.17562		-9.13567	-5.2414		3.24658e-12
		NO2	PNC10-20	0.306558	-0.208076	0.0345072		-6.17954		-0.27571	-0.140442		-8.10476	-4.21398		1.79112e-09
		NOx	PNC10-20	0.306558	-0.194674	0.034658		-5.79329		-0.262603	-0.126744		-7.7348	-3.81093		2.0764e-08
		NO	PNC10-20	0.306558	-0.210295	0.0347884		-6.24333		-0.27848	-0.142109		-8.18276	-4.26294		1.63315e-09
		CO	PNC10-20	0.306558	-0.237256	0.0342568		-7.01505		-0.304399	-0.170112		-8.90942	-5.08127		5.03792e-12
		bc	PNC5-10	0.112221	-0.386378	0.0980705		-4.24333		-0.578596	-0.19416		-6.28678	-2.15532		8.29485e-05
		SO2	PNC5-10	0.112221	-0.380286	0.0994255		-4.17784		-0.57516	-0.185412		-6.25063	-2.05922		0.000132879
		O3	PNC5-10	0.112221	-0.471098	0.0998773		-5.14941		-0.666858	-0.275339		-7.21041	-3.04264		2.48129e-06
		NO2	PNC5-10	0.112221	-0.38425	0.0982826		-4.22046		-0.576884	-0.191616		-6.26877	-2.12739		9.39813e-05
		NOx	PNC5-10	0.112221	-0.342341	0.0984761		-3.76894		-0.535355	-0.149328		-5.83092	-1.66182		0.000513656
		NO	PNC5-10	0.112221	-0.386314	0.0987252		-4.24265		-0.579816	-0.192813		-6.2996	-2.14053		9.26853e-05
		CO	PNC5-10	0.112221	-0.416042	0.0984191		-4.56157		-0.608943	-0.223141		-6.60538	-2.47302		2.41915e-05
		bc	PSC200-560	0.43394	0.117906	0.032145		5.24954		0.0549013	0.18091		2.41099	8.16677		0.000247466
		SO2	PSC200-560	0.43394	0.0995837	0.0303651		4.41606		0.0400682	0.159099		1.75392	7.14786		0.00104778
		O3	PSC200-560	0.43394	0.0134673	0.0282826		0.586112		-0.0419665	0.0689011		-1.80461	3.03504		0.633977
		NO2	PSC200-560	0.43394	0.0954022	0.0284769		4.22677		0.0395874	0.151217		1.73269	6.78199		0.000814547
		NOx	PSC200-560	0.43394	0.0864268	0.0280961		3.82162		0.0313585	0.141495		1.37007	6.33246		0.00210979
		NO	PSC200-560	0.43394	0.0319108	0.0276961		1.39437		-0.0223736	0.0861951		-0.96618	3.81118		0.249311
		CO	PSC200-560	0.43394	0.0863757	0.0284716		3.81932		0.0305712	0.14218		1.33545	6.36407		0.0024294
		bc	PSC100-200	0.98702	0.026624	0.013532		2.66268		0.000101274	0.0531468		0.00999649	5.38572		0.0491963
		SO2	PSC100-200	0.98702	0.00482961	0.0105331		0.47783		-0.0158153	0.0254746		-1.54888	2.54627		0.646606
		O3	PSC100-200	0.98702	-0.0225555	0.00886554		-2.20167		-0.0399319	-0.00517904		-3.8647	-0.509877		0.0109908
		NO2	PSC100-200	0.98702	0.0281751	0.0102223		2.81997		0.00813941	0.0482108		0.806611	4.87353		0.00587321
		NOx	PSC100-200	0.98702	0.0196936	0.00961422		1.96281		0.000849682	0.0385374		0.0839005	3.87699		0.0405841
		NO	PSC100-200	0.98702	-0.00867972	0.0088413		-0.853047		-0.0260087	0.00864922		-2.53444	0.857349		0.326293
		CO	PSC100-200	0.98702	0.0178133	0.00995159		1.77376		-0.00169178	0.0373184		-0.166842	3.75208		0.073527
		bc	PSC50-100	0.581063	-0.0302309	0.0249423		-1.74127		-0.0791178	0.018656		-4.49317	1.08993		0.225573
		SO2	PSC50-100	0.581063	-0.0452531	0.0242977		-2.59522		-0.0928766	0.00237047		-5.25368	0.137834		0.062614
		O3	PSC50-100	0.581063	-0.0933689	0.0197745		-5.28078		-0.132127	-0.054611		-7.39009	-3.12342		2.42031e-06
		NO2	PSC50-100	0.581063	0.0418067	0.0253659		2.45898		-0.00791037	0.0915239		-0.458588	5.46207		0.0994008
		NOx	PSC50-100	0.581063	0.0199991	0.0230428		1.16885		-0.0251647	0.065163		-1.45159	3.85898		0.385492
		NO	PSC50-100	0.581063	-0.0398409	0.0211453		-2.28842		-0.0812857	0.0016039		-4.6134	0.09324		0.0596179
		CO	PSC50-100	0.581063	-0.00853544	0.0226603		-0.494735		-0.0529495	0.0358787		-3.02985	2.10666		0.706439
		bc	PSC20-50	0.137955	-0.445096	0.065421		-5.9556		-0.573321	-0.31687		-7.60455	-4.27722		1.17172e-11
		SO2	PSC20-50	0.137955	-0.480389	0.0713444		-6.41237		-0.620224	-0.340554		-8.20046	-4.58946		1.88847e-11
		O3	PSC20-50	0.137955	-0.489178	0.0639147		-6.52578		-0.614451	-0.363905		-8.12732	-4.89632		2.43273e-14
		NO2	PSC20-50	0.137955	-0.316324	0.0731946		-4.27		-0.459785	-0.172862		-6.14599	-2.35651		1.58611e-05
		NOx	PSC20-50	0.137955	-0.29422	0.0720189		-3.97764		-0.435377	-0.153063		-5.82943	-2.08944		4.48546e-05
		NO	PSC20-50	0.137955	-0.416136	0.0677942		-5.57912		-0.549012	-0.283259		-7.29418	-3.83233		9.14234e-10
		CO	PSC20-50	0.137955	-0.359395	0.071548		-4.83712		-0.499629	-0.21916		-6.66045	-2.97818		5.30081e-07
		bc	PSC10-20	0.0218899	-3.21308	0.468129		-6.79175		-4.13062	-2.29555		-8.64514	-4.90077		7.75274e-12
		SO2	PSC10-20	0.0218899	-3.00621	0.480279		-6.36871		-3.94756	-2.06486		-8.27833	-4.41933		4.28149e-10
		O3	PSC10-20	0.0218899	-3.26134	0.481775		-6.89016		-4.20562	-2.31706		-8.795	-4.94554		1.48933e-11
		NO2	PSC10-20	0.0218899	-2.76769	0.47679		-5.87857		-3.7022	-1.83318		-7.78439	-3.93337		6.95254e-09
		NOx	PSC10-20	0.0218899	-2.60247	0.47842		-5.53754		-3.54017	-1.66477		-7.45673	-3.57855		5.66037e-08
		NO	PSC10-20	0.0218899	-2.81912	0.480169		-5.98447		-3.76025	-1.87799		-7.9015	-4.02755		4.68821e-09
		CO	PSC10-20	0.0218899	-3.17791	0.473073		-6.71997		-4.10513	-2.25069		-8.59417	-4.80734		2.11216e-11
		bc	PSC5-10	0.00251261	-21.0206	4.45687		-5.14461		-29.7561	-12.2852		-7.20389	-3.03963		2.48184e-06
		SO2	PSC5-10	0.00251261	-20.8817	4.51913		-5.11149		-29.7392	-12.0242		-7.19995	-2.97604		3.94511e-06
		O3	PSC5-10	0.00251261	-24.4641	4.54886		-5.96176		-33.3798	-15.5483		-8.04497	-3.83135		7.97528e-08
		NO2	PSC5-10	0.00251261	-20.1895	4.47848		-4.94632		-28.9673	-11.4117		-7.0198	-2.8266		6.72913e-06
		NOx	PSC5-10	0.00251261	-18.2459	4.49101		-4.48098		-27.0482	-9.4435		-6.57037	-2.34485		4.94296e-05
		NO	PSC5-10	0.00251261	-20.2122	4.50237		-4.95173		-29.0368	-11.3875		-7.03603	-2.8207		7.35162e-06
		CO	PSC5-10	0.00251261	-22.264	4.47975		-5.44048		-31.0443	-13.4837		-7.50376	-3.33118		6.98075e-07
		bc	PMC200-560	2.39785	0.0155209	0.0057994		3.79182		0.00415413	0.0268878		1.00108	6.65967		0.00747247
		SO2	PMC200-560	2.39785	0.0173159	0.00580564		4.23951		0.00593689	0.028695		1.43376	7.12288		0.00287407
		O3	PMC200-560	2.39785	0.00424782	0.00557961		1.02377		-0.00668821	0.0151839		-1.59094	3.70796		0.446513
		NO2	PMC200-560	2.39785	0.0119562	0.00546903		2.90842		0.00123693	0.0226755		0.297038	5.58779		0.0288569
		NOx	PMC200-560	2.39785	0.0132502	0.00546823		3.22822		0.00253249	0.023968		0.6091	5.91553		0.015428
		NO	PMC200-560	2.39785	0.00682534	0.00545713		1.65008		-0.00387064	0.0175213		-0.923828	4.29086		0.211105
		CO	PMC200-560	2.39785	0.0114506	0.00548264		2.78373		0.00070465	0.0221966		0.169107	5.4666		0.0368089
		bc	PMC100-200	2.38626	0.0120497	0.00542671		2.91712		0.00141339	0.0226861		0.33784	5.5627		0.026444
		SO2	PMC100-200	2.38626	0.0030107	0.00425304		0.721017		-0.00532525	0.0113467		-1.2627	2.74459		0.479051
		O3	PMC100-200	2.38626	-0.00812806	0.00359718		-1.92087		-0.0151785	-0.00107758		-3.55718	-0.256809		0.023902
		NO2	PMC100-200	2.38626	0.0123995	0.00413571		3.00304		0.00429348	0.0205055		1.0298	5.01482		0.00273284
		NOx	PMC100-200	2.38626	0.00899344	0.00389765		2.16926		0.00135405	0.0166328		0.323633	4.04884		0.0210803
		NO	PMC100-200	2.38626	-0.00282098	0.00358149		-0.670899		-0.0098407	0.00419873		-2.32089	1.00696		0.430943
		CO	PMC100-200	2.38626	0.00805456	0.00402118		1.94061		0.000173041	0.0159361		0.0413006	3.87599		0.0452389
		bc	PMC50-100	0.74744	-0.0152381	0.0198552		-1.13249		-0.0541542	0.023678		-3.96688	1.78555		0.442854
		SO2	PMC50-100	0.74744	-0.0277847	0.0190494		-2.05532		-0.0651216	0.0095522		-4.75089	0.716525		0.144765
		O3	PMC50-100	0.74744	-0.0683981	0.0154112		-4.98386		-0.0986039	-0.0381922		-7.10501	-2.81428		9.31898e-06
		NO2	PMC50-100	0.74744	0.0382849	0.0196072		2.90291		-0.000145089	0.076715		-0.010844	5.90156		0.0509368
		NOx	PMC50-100	0.74744	0.020498	0.0178443		1.5439		-0.0144768	0.0554728		-1.07622	4.23341		0.250741
		NO	PMC50-100	0.74744	-0.0267935	0.0163711		-1.98273		-0.0588808	0.00529388		-4.30555	0.396469		0.101787
		CO	PMC50-100	0.74744	-0.00175553	0.0175432		-0.13113		-0.0361403	0.0326292		-2.66511	2.46882		0.920295
		bc	PMC20-50	0.0850975	-0.72025	0.106677		-5.94509		-0.929337	-0.511163		-7.60379	-4.25662		1.67078e-11
		SO2	PMC20-50	0.0850975	-0.782643	0.116125		-6.44315		-1.01025	-0.555037		-8.23778	-4.61342		1.8092e-11
		O3	PMC20-50	0.0850975	-0.786331	0.103085		-6.47251		-0.988377	-0.584284		-8.06684	-4.85052		2.95841e-14
		NO2	PMC20-50	0.0850975	-0.499978	0.119984		-4.16544		-0.735147	-0.264808		-6.06425	-2.22825		3.15108e-05
		NOx	PMC20-50	0.0850975	-0.458354	0.118145		-3.82539		-0.689918	-0.22679		-5.70201	-1.91142		0.000106257
		NO	PMC20-50	0.0850975	-0.667934	0.110058		-5.52543		-0.883647	-0.452221		-7.24385	-3.77518		1.40476e-09
		CO	PMC20-50	0.0850975	-0.571185	0.117561		-4.7444		-0.801605	-0.340766		-6.59399	-2.85819		1.2261e-06
		bc	PMC10-20	0.00592371	-11.5727	1.75494		-6.62562		-15.0124	-8.13298		-8.50894	-4.70353		4.83402e-11
		SO2	PMC10-20	0.00592371	-10.6867	1.80748		-6.13431		-14.2294	-7.14408		-8.08363	-4.14365		3.65619e-09
		O3	PMC10-20	0.00592371	-11.764	1.80541		-6.73142		-15.3027	-8.22544		-8.66613	-4.75571		8.1579e-11
		NO2	PMC10-20	0.00592371	-9.80734	1.78963		-5.64405		-13.315	-6.29967		-7.58439	-3.66297		4.51862e-08
		NOx	PMC10-20	0.00592371	-9.21778	1.79527		-5.31395		-12.7365	-5.69904		-7.26715	-3.3196		2.96619e-07
		NO	PMC10-20	0.00592371	-10.1308	1.79998		-5.82466		-13.6587	-6.60282		-7.77238	-3.83582		1.94789e-08
		CO	PMC10-20	0.00592371	-11.4413	1.77294		-6.55292		-14.9163	-7.96632		-8.45684	-4.60941		1.22758e-10
		bc	PMC5-10	0.000365755	-149.031	31.2099		-5.30498		-210.202	-87.8597		-7.40013	-3.16242		1.86035e-06
		SO2	PMC5-10	0.000365755	-146.882	31.6865		-5.23053		-208.988	-84.7767		-7.35899	-3.05317		3.67539e-06
		O3	PMC5-10	0.000365755	-173.1	31.8826		-6.13495		-235.59	-110.61		-8.256	-3.96487		6.00602e-08
		NO2	PMC5-10	0.000365755	-140.087	31.3901		-4.99468		-201.611	-78.5621		-7.1087	-2.83255		8.3153e-06
		NOx	PMC5-10	0.000365755	-126.487	31.494		-4.52092		-188.215	-64.7584		-6.65243	-2.34074		6.02296e-05
		NO	PMC5-10	0.000365755	-141.894	31.5535		-5.05747		-203.739	-80.0492		-7.18096	-2.88539		7.09164e-06
		CO	PMC5-10	0.000365755	-157.672	31.3616		-5.60378		-219.14	-96.203		-7.70236	-3.45748		5.18753e-07
		bc	PMC5-560	4.62319	0.00712844	0.00305176		3.35052		0.001147	0.0131099		0.531687	6.2484		0.0195464
		SO2	PMC5-560	4.62319	0.00378209	0.0026417		1.76391		-0.00139564	0.00895981		-0.643154	4.22929		0.152306
		O3	PMC5-560	4.62319	-0.00417036	0.00220792		-1.90957		-0.00849788	0.000157153		-3.85256	0.0726813		0.0589851
		NO2	PMC5-560	4.62319	0.00709341	0.00244454		3.33379		0.00230211	0.0118847		1.07	5.64828		0.00373041
		NOx	PMC5-560	4.62319	0.00589449	0.0023533		2.76261		0.00128203	0.010507		0.594466	4.97748		0.0122886
		NO	PMC5-560	4.62319	-0.000718028	0.00219723		-0.331408		-0.00502459	0.00358854		-2.29619	1.67289		0.743844
		CO	PMC5-560	4.62319	0.00471881	0.00238644		2.20557		4.1387e-05	0.00939623		0.0191358	4.4398		0.0480669
		bc	PNC5-560	1.02989	-0.068548	0.0110339		-6.81624		-0.0901745	-0.0469215		-8.86877	-4.71749		5.74597e-10
		SO2	PNC5-560	1.02989	-0.0754018	0.0117926		-7.47168		-0.0985153	-0.0522884		-9.64824	-5.24269		1.79317e-10
		O3	PNC5-560	1.02989	-0.07811	0.00996812		-7.72939		-0.0976475	-0.0585724		-9.56746	-5.85397		5.90168e-15
		NO2	PNC5-560	1.02989	-0.0451649	0.0119533		-4.54496		-0.0685933	-0.0217365		-6.82059	-2.21375		0.000160082
		NOx	PNC5-560	1.02989	-0.0427904	0.0115395		-4.31124		-0.0654078	-0.0201731		-6.5144	-2.05617		0.000211444
		NO	PNC5-560	1.02989	-0.063364	0.0107232		-6.31741		-0.0843815	-0.0423465		-8.32345	-4.26748		3.71899e-09
		CO	PNC5-560	1.02989	-0.0557262	0.0111115		-5.57759		-0.0775047	-0.0339477		-7.67185	-3.43583		5.52132e-07
		bc	PSC5-560	1.93103	0.00599203	0.00806853		1.1638		-0.00982228	0.0218063		-1.87884	4.30078		0.457741
		SO2	PSC5-560	1.93103	-0.00145682	0.00666978		-0.28092		-0.0145296	0.011616		-2.76671	2.26842		0.827112
		O3	PSC5-560	1.93103	-0.018041	0.0053		-3.42379		-0.028429	-0.00765304		-5.34176	-1.46696		0.000670526
		NO2	PSC5-560	1.93103	0.015767	0.00643999		3.09147		0.00314458	0.0283894		0.609075	5.63511		0.0143951
		NOx	PSC5-560	1.93103	0.0104243	0.00598252		2.03336		-0.00130142	0.0221501		-0.250992	4.37003		0.0814977
		NO	PSC5-560	1.93103	-0.00767853	0.00541941		-1.47181		-0.0183006	0.00294351		-3.47218	0.570018		0.156599
		CO	PSC5-560	1.93103	0.00690919	0.00611849		1.34312		-0.00508306	0.0189014		-0.976751	3.71735		0.258865
