# Supplementary material for: Size-fractioned ultrafine particles and black carbon associated with autonomic dysfunction in subjects with diabetes or impaired glucose tolerance in Shanghai, China
Source: Part Fibre Toxicol. 2015 Mar 25;12:8. doi: 10.1186/s12989-015-0084-6 (PMC4427921; doi:10.1186/s12989-015-0084-6)
Supplement: Additional file 4 — Per IQR change stratified. This file contains 5 sheets. Each sheet shows the modification effect of a factor discussed in this study. The ratio of waist to hip circumference (WHr) is analyzed within each gender due to different classification criteria. We only considered the effect on SDNN and pollutants under prior 4-hour moving average for gender, BMI and WHr. For the modification effect of diabetic state, we analyzed both 4-hour and 24-hour time window. The group label is given in the first row of each sheet. The numbers after PNC, PMC or PSC indicate the size fraction of particles. The column ‘Per IQR ↑’ shows the percent change of SDNN within each group, and the columns ‘95% CI-Low’ and ‘95% CI-High’ give the lower and upper bounds of 95% confidence interval. [file 12989_2015_84_MOESM4_ESM.xlsx]

## Sheet: Gender
			Male											Female											Interaction
																									Test
Exposure
4-hour		IQR	Estimate	Variation		per IQR↑					95%CI-Low	95%CI-High		Estimate	Variation		per IQR↑					95%CI-Low	95%CI-High		p-value
bc		2.77154	-0.0149476	0.00571572		-4.05815		-0.0261504	-0.00374483		-6.99128	-1.03253		-0.0267036	0.00440903		-7.13376		-0.0353453	-0.0180619		-9.33156	-4.88269		0.0563954
SO2		4.95477	-0.00396623	0.00205128		-1.94599		-0.00798673	5.42791e-05		-3.87996	0.0268977		-0.0133683	0.00194956		-6.40907		-0.0171894	-0.00954714		-8.16434	-4.62025		7.97277e-05
O3		21.5338	0.000613678	0.000523893		1.33025		-0.000413153	0.00164051		-0.885729	3.59578		0.000804667	0.000494684		1.74785		-0.000164914	0.00177425		-0.354492	3.89456		0.7632
NO2		20.0056	-0.00338273	0.000724685		-6.54345		-0.00480312	-0.00196235		-9.1617	-3.84974		-0.00548723	0.000588996		-10.3964		-0.00664166	-0.0043328		-12.4421	-8.30296		0.0129547
Nox		24.9078	-0.00295273	0.000490668		-7.09064		-0.00391444	-0.00199102		-9.28975	-4.83822		-0.00383367	0.000410373		-9.10709		-0.004638	-0.00302934		-10.9099	-7.26777		0.128004
NO		9.99463	-0.00553799	0.00097805		-5.38462		-0.00745497	-0.00362101		-7.18015	-3.55436		-0.00491319	0.000749836		-4.79193		-0.00638287	-0.00344351		-6.18022	-3.38311		0.564778
CO		0.403472	-0.27777	0.0388454		-10.602		-0.353907	-0.201633		-13.3065	-7.8132		-0.162574	0.023672		-6.3489		-0.208971	-0.116177		-8.08573	-4.57924		0.00578049
PNC200-560		0.020304	0.584378	0.691545		1.19359		-0.77105	1.93981		-1.55335	4.01717		-0.859771	0.627011		-1.73053		-2.08871	0.36917		-4.15225	0.752378		0.0872793
PNC100-200		0.170817	0.0218757	0.0699951		0.374374		-0.115315	0.159066		-1.9505	2.75438		-0.302453	0.0593426		-5.03523		-0.418765	-0.186141		-6.90338	-3.1296		3.03817e-05
PNC50-100		0.345949	-0.0259101	0.0393534		-0.89235		-0.103043	0.0512226		-3.50196	1.78783		-0.280451	0.0379686		-9.24637		-0.354869	-0.206033		-11.553	-6.87958		4.28624e-08
PNC20-50		0.35839	-0.1112	0.0281817		-3.90694		-0.166436	-0.055964		-5.7905	-1.98572		-0.27621	0.0291811		-9.4249		-0.333405	-0.219015		-11.2626	-7.54913		1.4472e-06
PNC10-20		0.306558	-0.137497	0.0411678		-4.12747		-0.218185	-0.0568078		-6.46986	-1.72641		-0.347249	0.0426927		-10.0982		-0.430927	-0.263572		-12.375	-7.76218		2.06747e-05
PNC5-10		0.112221	-0.215115	0.118805		-2.38515		-0.447973	0.0177433		-4.90295	0.199316		-0.727315	0.136823		-7.83782		-0.995489	-0.459142		-10.5701	-5.02206		0.001649
PSC200-560		0.43394	0.0468349	0.0381432		2.05315		-0.0279258	0.121596		-1.2045	5.41821		-0.0304738	0.032666		-1.31367		-0.0944991	0.0335516		-4.01775	1.46659		0.0824435
PSC100-200		0.98702	0.00353091	0.0117353		0.349116		-0.0194703	0.0265321		-1.90341	2.65336		-0.0471129	0.00989026		-4.54367		-0.0664978	-0.027728		-6.3527	-2.69969		0.000115017
PSC50-100		0.581063	-0.00580224	0.0239392		-0.336579		-0.0527231	0.0411186		-3.01709	2.41802		-0.166148	0.0233967		-9.20289		-0.212006	-0.120291		-11.5903	-6.75097		1.42339e-08
PSC20-50		0.137955	-0.303035	0.0782589		-4.09434		-0.456422	-0.149648		-6.10244	-2.0433		-0.720345	0.0773558		-9.4597		-0.871962	-0.568728		-11.3338	-7.54599		1.31599e-05
PSC10-20		0.0218899	-1.7677	0.562191		-3.79557		-2.86959	-0.665806		-6.08829	-1.44687		-4.86096	0.59689		-10.094		-6.03086	-3.69106		-12.3672	-7.76189		5.56001e-06
PSC5-10		0.00251261	-12.7979	5.47997		-3.16447		-23.5387	-2.05718		-5.74285	-0.515555		-35.0189	5.98812		-8.42288		-46.7556	-23.2822		-11.084	-5.68208		0.00200976
PMC200-560		2.39785	0.0105894	0.0076527		2.5717		-0.00440987	0.0255887		-1.05185	6.32795		-0.00267243	0.00625566		-0.638762		-0.0149335	0.00958866		-3.51749	2.32586		0.11897
PMC100-200		2.38626	0.00245539	0.0048		0.587639		-0.0069526	0.0118634		-1.64538	2.87136		-0.0185931	0.00403042		-4.3398		-0.0264927	-0.0106935		-6.12615	-2.51945		0.000104322
PMC50-100		0.74744	0.000761815	0.0186361		0.0569573		-0.035765	0.0372886		-2.6378	2.8263		-0.127703	0.018246		-9.10366		-0.163465	-0.091941		-11.5011	-6.64123		5.8311e-09
PMC20-50		0.0850975	-0.488581	0.127967		-4.07245		-0.739396	-0.237765		-6.09821	-2.00299		-1.15299	0.124124		-9.34565		-1.39627	-0.909703		-11.2032	-7.44928		2.26848e-05
PMC10-20		0.00592371	-6.15584	2.08765		-3.58086		-10.2476	-2.06404		-5.88983	-1.21524		-18.2241	2.24454		-10.2332		-22.6234	-13.8249		-12.5423	-7.86308		1.82929e-06
PMC5-10		0.000365755	-90.1748	38.442		-3.24439		-165.521	-14.8284		-5.8744	-0.540887		-247.62	41.2924		-8.65879		-328.553	-166.687		-11.323	-5.91452		0.00149451
PMC5-560		4.62319	0.00258786	0.00292449		1.2036		-0.00314415	0.00831987		-1.44309	3.92137		-0.0107293	0.0025182		-4.83936		-0.015665	-0.00579365		-6.9862	-2.64296		7.82837e-05
PNC5-560		1.02989	-0.041417	0.0115769		-4.17579		-0.0641077	-0.0187262		-6.38914	-1.91011		-0.123917	0.0121026		-11.9813		-0.147638	-0.100196		-14.1056	-9.80452		1.32544e-09
PSC5-560		1.93103	-0.000215198	0.00683801		-0.0415467		-0.0136177	0.0131873		-2.59534	2.5792		-0.0350182	0.00608076		-6.53855		-0.0469365	-0.0230999		-8.66496	-4.36264		8.21302e-06

## Sheet: BMI
			BMI<25											BMI>=25, <28											BMI>=28											Interaction
																																				Test
Exposure
4-hour		IQR	Estimate	Variation		per IQR↑					95%CI-Low	95%CI-High		Estimate	Variation		per IQR↑					95%CI-Low	95%CI-High		Estimate	Variation		per IQR↑					95%CI-Low	95%CI-High		p-value
bc		2.77154	-0.0139651	0.00528832		-3.79653		-0.0243302	-0.00359995		-6.52087	-0.992781		-0.0174469	0.00612856		-4.72044		-0.0294589	-0.00543496		-7.84024	-1.49503		-0.0362287	0.00530249		-9.55329		-0.0466216	-0.0258358		-12.1214	-6.91016		0.000857809
SO2		4.95477	-0.00776146	0.00203527		-3.77262		-0.0117506	-0.00377233		-5.6559	-1.85174		-0.00487343	0.00257132		-2.38575		-0.00991321	0.000166351		-4.79309	0.0824571		-0.0141584	0.00252039		-6.77475		-0.0190984	-0.00921843		-9.02886	-4.46478		0.0167143
O3		21.5338	0.000359396	0.000543883		0.776918		-0.000706614	0.00142541		-1.51009	3.11703		0.00233776	0.000661183		5.16296		0.00104185	0.00363368		2.26885	8.13898		7.28421e-05	0.000544468		0.15698		-0.000994315	0.00114		-2.11838	2.48523		0.00885782
NO2		20.0056	-0.00300454	0.000625067		-5.83367		-0.00422967	-0.00177941		-8.11359	-3.49719		-0.00485608	0.000901643		-9.2579		-0.0066233	-0.00308886		-12.41	-5.99239		-0.0070669	0.000726517		-13.1839		-0.00849088	-0.00564293		-15.6221	-10.6751		9.2402e-06
Nox		24.9078	-0.00304483	0.00045223		-7.30353		-0.0039312	-0.00215845		-9.32762	-5.23427		-0.00344126	0.000595333		-8.21433		-0.00460811	-0.0022744		-10.8436	-5.50755		-0.00410956	0.000513325		-9.72954		-0.00511568	-0.00310344		-11.9636	-7.43877		0.227525
NO		9.99463	-0.00427226	0.000828865		-4.18008		-0.00589683	-0.00264768		-5.72335	-2.61155		-0.00546926	0.00126616		-5.3196		-0.00795092	-0.00298759		-7.63911	-2.94185		-0.00610992	0.000930655		-5.92392		-0.007934	-0.00428583		-7.62349	-4.19309		0.215698
CO		0.403472	-0.159646	0.0282169		-6.23819		-0.214951	-0.10434		-8.30723	-4.12246		-0.18109	0.0447061		-7.04594		-0.268714	-0.0934658		-10.2748	-3.70087		-0.228428	0.0309767		-8.80447		-0.289142	-0.167713		-11.0113	-6.5429		0.188782
PNC200-560		0.020304	1.91803	0.615751		3.9712		0.71116	3.1249		1.45441	6.55041		-0.814008	0.989099		-1.63918		-2.75264	1.12463		-5.43565	2.30971		-4.13463	0.792569		-8.05222		-5.68806	-2.58119		-10.9071	-5.10588		1.38319e-10
PNC100-200		0.170817	-0.0122673	0.0643385		-0.209328		-0.138371	0.113836		-2.3359	1.96355		-0.13971	0.0817973		-2.35823		-0.300032	0.0206132		-4.99596	0.35273		-0.46458	0.0740807		-7.62911		-0.609778	-0.319382		-9.89195	-5.30945		1.96688e-07
PNC50-100		0.345949	-0.0826602	0.0367835		-2.81912		-0.154756	-0.0105646		-5.21297	-0.364813		-0.132849	0.0480768		-4.49189		-0.22708	-0.0386186		-7.55515	-1.32712		-0.351777	0.0478803		-11.4583		-0.445623	-0.257932		-14.2867	-8.5366		7.35313e-07
PNC20-50		0.35839	-0.134406	0.0263351		-4.7028		-0.186023	-0.0827891		-6.44949	-2.92349		-0.198665	0.0429875		-6.8724		-0.282921	-0.11441		-9.64248	-4.0174		-0.313061	0.0351003		-10.6133		-0.381857	-0.244264		-12.7902	-8.38194		9.6616e-06
PNC10-20		0.306558	-0.166583	0.0435673		-4.97852		-0.251975	-0.0811908		-7.43367	-2.45825		-0.19149	0.0542488		-5.70129		-0.297818	-0.0851623		-8.72546	-2.57693		-0.357001	0.0478446		-10.3665		-0.450776	-0.263225		-12.9066	-7.75238		0.00159632
PNC5-10		0.112221	-0.133967	0.122099		-1.49215		-0.373281	0.105348		-4.10249	1.18925		-0.285589	0.172377		-3.15411		-0.623447	0.052269		-6.75727	0.588294		-1.17291	0.167668		-12.3331		-1.50154	-0.84428		-15.5073	-9.03963		2.85121e-07
PSC200-560		0.43394	0.115326	0.0333465		5.13181		0.0499672	0.180685		2.19195	8.15624		-0.0349256	0.0528192		-1.50414		-0.138451	0.0685999		-5.83104	3.02158		-0.188987	0.0413206		-7.87364		-0.269975	-0.107999		-11.0551	-4.57837		3.64217e-10
PSC100-200		0.98702	0.00158669	0.0106894		0.156732		-0.0193646	0.022538		-1.89317	2.24947		-0.0243675	0.0140794		-2.37643		-0.0519632	0.0032282		-4.99956	0.319138		-0.0752195	0.0122888		-7.15541		-0.0993056	-0.0511335		-9.33661	-4.92173		1.474e-07
PSC50-100		0.581063	-0.0419169	0.0227165		-2.40621		-0.0864413	0.0026075		-4.89873	0.151627		-0.0688384	0.0286929		-3.921		-0.125077	-0.0126002		-7.00992	-0.72948		-0.21342	0.029633		-11.6629		-0.2715	-0.155339		-14.5944	-8.6308		2.20825e-07
PSC20-50		0.137955	-0.360022	0.070738		-4.84537		-0.498669	-0.221376		-6.64809	-3.00783		-0.544428	0.118555		-7.23554		-0.776796	-0.312061		-10.1621	-4.21368		-0.859477	0.0955549		-11.181		-1.04676	-0.67219		-13.4464	-8.85622		7.17617e-06
PSC10-20		0.0218899	-2.27476	0.597565		-4.85749		-3.44599	-1.10353		-7.26575	-2.38668		-2.52888	0.751617		-5.38525		-4.00204	-1.05571		-8.38766	-2.28443		-4.8349	0.665328		-10.0427		-6.13895	-3.53086		-12.5743	-7.43787		0.00202405
PSC5-10		0.00251261	-9.4841	5.6139		-2.35482		-20.4873	1.51914		-5.01742	0.382431		-16.6742	7.71363		-4.10303		-31.7929	-1.55551		-7.67759	-0.390076		-51.8545	7.25662		-12.2159		-66.0775	-37.6315		-15.2977	-9.02208		2.07619e-06
PMC200-560		2.39785	0.0233018	0.00680257		5.74648		0.00996876	0.0366348		2.41916	9.18189		-0.00589391	0.012464		-1.40333		-0.0303234	0.0185356		-7.01306	4.54482		-0.0215368	0.00736936		-5.03314		-0.0359808	-0.00709287		-8.26596	-1.68639		7.52644e-07
PMC100-200		2.38626	0.00226598	0.00436055		0.542185		-0.00628071	0.0108127		-1.48756	2.61375		-0.00945066	0.00585025		-2.22993		-0.0209172	0.00201584		-4.86885	0.48219		-0.0304638	0.00499244		-7.01151		-0.040249	-0.0206786		-9.15763	-4.81468		4.63509e-08
PMC50-100		0.74744	-0.0279137	0.0178229		-2.06477		-0.0628465	0.00701909		-4.58878	0.526013		-0.0474391	0.0221846		-3.48366		-0.0909209	-0.00395732		-6.57002	-0.295349		-0.166162	0.0230848		-11.6793		-0.211408	-0.120916		-14.6163	-8.64134		7.49558e-08
PMC20-50		0.0850975	-0.575249	0.114497		-4.77734		-0.799663	-0.350835		-6.57856	-2.94139		-0.87501	0.192753		-7.17565		-1.25281	-0.497215		-10.1124	-4.14291		-1.39999	0.1542		-11.2312		-1.70222	-1.09776		-13.4852	-8.91856		4.98921e-06
PMC10-20		0.00592371	-8.24242	2.22793		-4.76529		-12.6092	-3.87569		-7.19717	-2.26969		-8.80541	2.80552		-5.08237		-14.3042	-3.30658		-8.12435	-1.93967		-17.9114	2.48467		-10.0667		-22.7814	-13.0415		-12.6241	-7.43452		0.00136752
PMC5-10		0.000365755	-70.2581	39.412		-2.53698		-147.506	6.98949		-5.25213	0.255971		-113.829	53.3925		-4.07788		-218.479	-9.17981		-7.68001	-0.335193		-358.866	49.6522		-12.3008		-456.185	-261.548		-15.3675	-9.12293		2.11004e-06
PMC5-560		4.62319	0.0031426	0.00263587		1.46349		-0.00202371	0.00830891		-0.931235	3.91611		-0.00543704	0.00353702		-2.48232		-0.0123696	0.00149553		-5.55826	0.693808		-0.0205809	0.00319427		-9.07632		-0.0268417	-0.0143202		-11.6704	-6.4061		1.46435e-10
PNC5-560		1.02989	-0.052777	0.0111823		-5.29037		-0.0746943	-0.0308597		-7.40424	-3.12823		-0.0722439	0.0154236		-7.17026		-0.102474	-0.0420137		-10.0159	-4.23467		-0.144641	0.0142558		-13.84		-0.172583	-0.1167		-16.2841	-11.3246		3.08736e-09
PSC5-560		1.93103	-0.00281666	0.00625809		-0.542429		-0.0150825	0.0094492		-2.87047	1.84142		-0.0178159	0.00815201		-3.3818		-0.0337939	-0.001838		-6.31733	-0.354294		-0.0554173	0.00762147		-10.1485		-0.0703553	-0.0404792		-12.7034	-7.51895		1.20604e-09

## Sheet: Diabetic state
			IGT											T2D											Interaction
																									Test
Exposure
4-hour		IQR	Estimate	Variation		per IQR↑					95%CI-Low	95%CI-High		Estimate	Variation		per IQR↑					95%CI-Low	95%CI-High		p-value
bc		2.77154	-0.0259464	0.00568648		-6.93868		-0.0370919	-0.0148009		-9.76942	-4.01914		-0.0213444	0.00443013		-5.74412		-0.0300275	-0.0126614		-7.98535	-3.4483		0.455159
SO2		4.95477	-0.0109158	0.00227191		-5.26488		-0.0153688	-0.0064629		-7.33216	-3.15149		-0.00801838	0.00180899		-3.89504		-0.011564	-0.00447275		-5.56864	-2.19177		0.23319
O3		21.5338	0.0006556	0.000534822		1.42177		-0.000392652	0.00170385		-0.841964	3.73718		0.000756214	0.000462543		1.64175		-0.000150369	0.0016628		-0.323279	3.64551		0.865114
NO2		20.0056	-0.00586182	0.000777146		-11.0654		-0.00738503	-0.00433862		-13.7346	-8.31364		-0.0041747	0.0005638		-8.01248		-0.00527975	-0.00306965		-10.0237	-5.95626		0.0515707
Nox		24.9078	-0.00359726	0.00048269		-8.57028		-0.00454333	-0.00265118		-10.6996	-6.39019		-0.00341908	0.000404805		-8.16362		-0.0042125	-0.00262566		-9.9607	-6.33067		0.749066
NO		9.99463	-0.00491146	0.000932273		-4.79029		-0.00673872	-0.00308421		-6.5133	-3.03553		-0.00523813	0.000754148		-5.10064		-0.00671626	-0.00376		-6.49232	-3.68825		0.751327
CO		0.403472	-0.239887	0.0326468		-9.22515		-0.303875	-0.1759		-11.5387	-6.85107		-0.161357	0.0253427		-6.30293		-0.211029	-0.111686		-8.16204	-4.40619		0.0362715
PNC200-560		0.020304	1.19226	0.833815		2.4503		-0.442017	2.82654		-0.893456	5.90688		-0.804491	0.573337		-1.62017		-1.92823	0.31925		-3.83943	0.65031		0.0328967
PNC100-200		0.170817	-0.222414	0.0771215		-3.72795		-0.373572	-0.0712555		-6.18192	-1.20979		-0.157614	0.0571634		-2.6564		-0.269654	-0.0455734		-4.50169	-0.775452		0.43343
PNC50-100		0.345949	-0.188198	0.0455824		-6.30328		-0.27754	-0.0988569		-9.15493	-3.36212		-0.147826	0.0339327		-4.98546		-0.214334	-0.0813178		-7.14663	-2.77398		0.391321
PNC20-50		0.35839	-0.182665	0.0330695		-6.33683		-0.247481	-0.117848		-8.48751	-4.13562		-0.192943	0.0255503		-6.68122		-0.243021	-0.142864		-8.34113	-4.99125		0.766539
PNC10-20		0.306558	-0.201841	0.0471378		-6.00004		-0.294231	-0.109451		-8.62504	-3.29962		-0.254826	0.0379003		-7.51454		-0.32911	-0.180541		-9.59687	-5.38425		0.283153
PNC5-10		0.112221	-0.364686	0.134059		-4.00995		-0.627442	-0.101931		-6.79906	-1.13736		-0.472342	0.118935		-5.16265		-0.705455	-0.239229		-7.61145	-2.64894		0.497244
PSC200-560		0.43394	0.0564956	0.0426796		2.48187		-0.0271565	0.140148		-1.17151	6.2703		-0.0260478	0.0314828		-1.12395		-0.087754	0.0356584		-3.7364	1.5594		0.088328
PSC100-200		0.98702	-0.0337282	0.0130829		-3.27424		-0.0593706	-0.00808577		-5.6916	-0.794906		-0.0251226	0.00948449		-2.44916		-0.0437122	-0.00653297		-4.22273	-0.642742		0.54101
PSC50-100		0.581063	-0.104518	0.0277007		-5.89244		-0.158812	-0.0502249		-8.81499	-2.87621		-0.0817637	0.0209326		-4.63989		-0.122791	-0.0407358		-6.88637	-2.33921		0.427993
PSC20-50		0.137955	-0.517099	0.0908272		-6.88514		-0.69512	-0.339077		-9.14409	-4.57002		-0.513958	0.0686133		-6.84478		-0.64844	-0.379476		-8.55711	-5.10039		0.974218
PSC10-20		0.0218899	-2.71312	0.653631		-5.76608		-3.99424	-1.43201		-8.37202	-3.08603		-3.41635	0.522943		-7.20556		-4.44132	-2.39138		-9.26435	-5.10005		0.303855
PSC5-10		0.00251261	-19.5502	6.11397		-4.7935		-31.5336	-7.56681		-7.61741	-1.88328		-24.8246	5.32738		-6.04691		-35.2663	-14.3829		-8.47979	-3.54935		0.45712
PMC200-560		2.39785	0.00854337	0.00811011		2.0697		-0.00735244	0.0244392		-1.74756	6.03527		-0.00101529	0.00621292		-0.243156		-0.0131926	0.011162		-3.11388	2.71263		0.29081
PMC100-200		2.38626	-0.0117503	0.00539148		-2.76498		-0.0223176	-0.001183		-5.18623	-0.281896		-0.00999092	0.00385644		-2.3559		-0.0175495	-0.0024323		-4.10129	-0.578728		0.763436
PMC50-100		0.74744	-0.0767117	0.0215127		-5.57246		-0.118877	-0.0345468		-8.502	-2.54911		-0.0604147	0.0163645		-4.4152		-0.0924891	-0.0283403		-6.67947	-2.09599		0.467447
PMC20-50		0.0850975	-0.842612	0.14772		-6.91938		-1.13214	-0.55308		-9.18471	-4.59753		-0.830029	0.110679		-6.81965		-1.04696	-0.613098		-8.524	-5.08355		0.937009
PMC10-20		0.00592371	-9.83171	2.44523		-5.65767		-14.6244	-5.03906		-8.29842	-2.94088		-12.4048	1.95384		-7.08478		-16.2344	-8.5753		-9.16884	-4.9529		0.311339
PMC5-10		0.000365755	-140.416	42.7694		-5.00611		-224.244	-56.5876		-7.87448	-2.04845		-176.02	36.9805		-6.23515		-248.502	-103.538		-8.68825	-3.71615		0.46791
PMC5-560		4.62319	-0.00474027	0.00326151		-2.16768		-0.0111328	0.00165229		-5.01671	0.766812		-0.00567222	0.00243759		-2.58829		-0.0104499	-0.000894548		-4.71635	-0.412713		0.799319
PNC5-560		1.02989	-0.0804238	0.0137253		-7.94901		-0.107325	-0.0535222		-10.4643	-5.36302		-0.0796714	0.0106321		-7.87766		-0.10051	-0.0588325		-9.8337	-5.87918		0.956932
PSC5-560		1.93103	-0.0221387	0.00780325		-4.18495		-0.0374331	-0.00684434		-6.97336	-1.31297		-0.0196842	0.00572321		-3.72975		-0.0309017	-0.00846675		-5.79266	-1.62166		0.769833
Exposure
24-hour
bc		2.77154	-0.0221274	0.00792469		-5.94843		-0.0376598	-0.006595		-9.91131	-1.81123		0.00227219	0.00558178		0.631734		-0.0086681	0.0132125		-2.37377	3.72976		0.00129258
SO2		4.95477	-0.0121669	0.00358508		-5.8503		-0.0191937	-0.00514013		-9.07181	-2.51466		0.00253062	0.00283417		1.26176		-0.00302436	0.0080856		-1.48733	4.08756		1.09732e-05
O3		21.5338	0.000122554	0.000924913		0.264254		-0.00169028	0.00193538		-3.57436	4.25568		0.00122553	0.000734955		2.67416		-0.000214981	0.00266604		-0.461866	5.909		0.24298
NO2		20.0056	-0.00698897	0.00131066		-13.0484		-0.00955786	-0.00442007		-17.4041	-8.46293		-0.00214802	0.00100408		-4.20622		-0.00411602	-0.000180021		-7.90443	-0.359495		1.5199e-05
Nox		24.9078	-0.00366127	0.000882644		-8.71595		-0.00539125	-0.00193129		-12.5658	-4.69654		-0.00113457	0.000811165		-2.7864		-0.00272445	0.000455315		-6.56087	1.14054		0.00104084
NO		9.99463	-0.00532839	0.00190204		-5.18621		-0.00905639	-0.00160038		-8.65397	-1.5868		-0.00270385	0.0018338		-2.66621		-0.00629809	0.000890397		-6.10069	0.893891		0.0673009
CO		0.403472	-0.208003	0.0572264		-8.04985		-0.320167	-0.0958396		-12.1183	-3.79305		-0.0359669	0.0449154		-1.44069		-0.124001	0.0520674		-4.88001	2.123		0.00202665
PMC5-560		4.62319	-0.00593603	0.00415199		-2.70703		-0.0140739	0.00220187		-6.29949	1.02316		0.00536327	0.00305769		2.51054		-0.000629802	0.0113563		-0.290746	5.39052		0.0193321
PNC5-560		1.02989	0.00359498	0.0230864		0.370929		-0.0416544	0.0488444		-4.19923	5.1591		0.0539717	0.0178127		5.71587		0.0190588	0.0888846		1.98224	9.58619		0.0385343
PSC5-560		1.93103	-0.0105507	0.00998086		-2.01675		-0.0301132	0.00901179		-5.6491	1.75543		0.0133172	0.00717954		2.60495		-0.000754655	0.0273891		-0.14562	5.43128		0.0280034

## Sheet: WHr Female 2
Female			WH ratio<0.85											WH ratio>=0.85											Interaction
Exposure
4-hour		IQR	Estimate	Variation		per IQR↑					95%CI-Low	95%CI-High		Estimate	Variation		per IQR↑					95%CI-Low	95%CI-High		p-value
bc		2.77154	-0.0496518	0.0083546		-12.8563		-0.0660269	-0.0332768		-16.7229	-8.81029		-0.0219339	0.00547409		-5.89797		-0.0326631	-0.0112047		-8.65504	-3.05769		0.000668574
SO2		4.95477	-0.0190848	0.00476679		-9.02276		-0.0284277	-0.0097419		-13.1383	-4.71224		-0.0136614	0.00220234		-6.5449		-0.017978	-0.00934482		-8.52246	-4.52458		0.200089
O3		21.5338	0.00188703	0.00136819		4.14718		-0.000794633	0.00456869		-1.69659	10.3383		0.000328266	0.000544303		0.709385		-0.000738569	0.0013951		-1.57784	3.04976		0.00692146
NO2		20.0056	-0.00744011	0.00104107		-13.8296		-0.0094806	-0.00539963		-17.2764	-10.2393		-0.00445713	0.000710835		-8.53076		-0.00585036	-0.00306389		-11.045	-5.94542		0.00335123
Nox		24.9078	-0.00432854	0.00087588		-10.2206		-0.00604526	-0.00261181		-13.9786	-6.29835		-0.00299763	0.000465158		-7.19449		-0.00390933	-0.00208592		-9.27823	-5.06289		0.00232985
NO		9.99463	-0.00984923	0.00155681		-9.37494		-0.0129006	-0.00679788		-12.097	-6.56857		-0.00353232	0.000844626		-3.46883		-0.00518779	-0.00187685		-5.05288	-1.85836		0.000168223
CO		0.403472	-0.209578	0.0502597		-8.10825		-0.308087	-0.111069		-11.6889	-4.3824		-0.143938	0.0271084		-5.64209		-0.197071	-0.0908059		-7.64336	-3.59746		0.000240185
PNC200-560		0.020304	-4.969	1.22392		-9.59681		-7.36788	-2.57012		-13.8945	-5.08456		0.771159	0.746661		1.57808		-0.692296	2.23461		-1.3958	4.64166		0.000275064
PNC100-200		0.170817	-0.697145	0.115183		-11.2267		-0.922905	-0.471386		-14.585	-7.73644		-0.227915	0.0724208		-3.81838		-0.36986	-0.0859706		-6.12242	-1.4578		1.71151e-05
PNC50-100		0.345949	-0.385671	0.0678629		-12.4905		-0.518682	-0.25266		-16.426	-8.36963		-0.204192	0.0445673		-6.82028		-0.291544	-0.116841		-9.59399	-3.96148		1.97655e-05
PNC20-50		0.35839	-0.44066	0.0598741		-14.6089		-0.558013	-0.323307		-18.1258	-10.9409		-0.226812	0.0338717		-7.80712		-0.293201	-0.160424		-9.97478	-5.58727		2.23245e-05
PNC10-20		0.306558	-0.734211	0.10881		-20.1546		-0.947478	-0.520943		-25.2078	-14.76		-0.245582	0.049175		-7.25208		-0.341965	-0.149199		-9.95241	-4.47078		3.93054e-06
PNC5-10		0.112221	-1.60104	0.34427		-16.4455		-2.27581	-0.926273		-22.5389	-9.87275		-0.289739	0.158392		-3.1992		-0.600187	0.0207097		-6.51357	0.232678		1.26919e-06
PSC200-560		0.43394	-0.257429	0.061436		-10.5695		-0.377843	-0.137014		-15.1225	-5.77231		0.0453097	0.0386004		1.98563		-0.0303471	0.120966		-1.30825	5.38943		8.77718e-07
PSC100-200		0.98702	-0.110958	0.0191824		-10.3734		-0.148555	-0.0733605		-13.6384	-6.9849		-0.0328614	0.0120914		-3.19145		-0.0565604	-0.0091623		-5.42966	-0.900261		0.000278625
PSC50-100		0.581063	-0.246224	0.0422626		-13.3308		-0.329059	-0.16339		-17.4036	-9.05721		-0.124613	0.027703		-6.98489		-0.178911	-0.0703154		-9.87375	-4.00343		0.000825268
PSC20-50		0.137955	-1.07198	0.150314		-13.7469		-1.36659	-0.777363		-17.1823	-10.1691		-0.570042	0.0893194		-7.56275		-0.745108	-0.394976		-9.76848	-5.3031		0.00127648
PSC10-20		0.0218899	-10.6656	1.52215		-20.8218		-13.649	-7.6822		-25.8274	-15.4783		-3.49823	0.684782		-7.37174		-4.84041	-2.15606		-10.0536	-4.60995		2.72541e-06
PSC5-10		0.00251261	-72.2934	15.0198		-16.6103		-101.732	-42.8547		-22.5559	-10.2083		-16.7137	6.93555		-4.11255		-30.3074	-3.12005		-7.33235	-0.780883		4.28246e-07
PMC200-560		2.39785	-0.0483238	0.0122778		-10.9412		-0.0723882	-0.0242593		-15.9347	-5.65108		0.00674	0.00746492		1.62928		-0.00789124	0.0213712		-1.87441	5.25808		2.40231e-06
PMC100-200		2.38626	-0.044388	0.00784529		-10.0505		-0.0597648	-0.0290113		-13.2911	-6.68864		-0.0124796	0.0048984		-2.93404		-0.0220804	-0.0028787		-5.13255	-0.684578		7.52248e-06
PMC50-100		0.74744	-0.197074	0.0333301		-13.6966		-0.262402	-0.131747		-17.8094	-9.37801		-0.0979111	0.0215959		-7.0569		-0.140239	-0.0555831		-9.95137	-4.06938		7.41827e-06
PMC20-50		0.0850975	-1.67549	0.237427		-13.2882		-2.14085	-1.21014		-16.655	-9.78545		-0.907851	0.142744		-7.4347		-1.18763	-0.628072		-9.61251	-5.20442		1.13915e-06
PMC10-20		0.00592371	-40.6848	5.70388		-21.4163		-51.8644	-29.5052		-26.4519	-16.0359		-13.5022	2.58176		-7.68683		-18.5625	-8.44198		-10.4129	-4.87781		3.90114e-05
PMC5-10		0.000365755	-503.968	103.319		-16.8337		-706.472	-301.463		-22.771	-10.44		-126.477	48.0245		-4.5206		-220.605	-32.3492		-7.7518	-1.17622		0.00336804
PMC5-560		4.62319	-0.0281383	0.00474785		-12.1983		-0.0374441	-0.0188325		-15.8956	-8.33839		-0.00639773	0.00300082		-2.91448		-0.0122793	-0.000516126		-5.51884	-0.238331		0.131625
PNC5-560		1.02989	-0.195313	0.0232753		-18.221		-0.240932	-0.149693		-21.9744	-14.2871		-0.097084	0.0141194		-9.51496		-0.124758	-0.0694099		-12.0575	-6.89893		0.234883
PSC5-560		1.93103	-0.0729573	0.0113472		-13.1409		-0.0951979	-0.0507168		-16.7923	-9.32927		-0.0251815	0.0073377		-4.74628		-0.0395634	-0.0107996		-7.35526	-2.06384		0.26175

## Sheet: WHr Male 2
Male			WH ratio<0.9											WH ratio>=0.9											Interaction
Exposure
4-hour		IQR	Estimate	Variation		per IQR↑					95%CI-Low	95%CI-High		Estimate	Variation		per IQR↑					95%CI-Low	95%CI-High		p-value
bc		2.77154	-0.0608187	0.0147081		-15.5121		-0.0896466	-0.0319908		-21.9998	-8.48467		-0.00777067	0.00633744		-2.13065		-0.020192	0.00465071		-5.44259	1.2973		0.00029629
SO2		4.95477	-0.00181787	0.00465726		-0.896669		-0.0109461	0.00731036		-5.27909	3.68851		-0.00373061	0.00269068		-1.83145		-0.00900434	0.00154312		-4.36338	0.767509		0.137963
O3		21.5338	-0.00386888	0.00119609		-7.99356		-0.00621322	-0.00152453		-12.523	-3.2296		0.0010139	0.000644917		2.20732		-0.000250136	0.00227794		-0.53719	5.02757		0.0992808
NO2		20.0056	-0.00610918	0.0018041		-11.5044		-0.00964521	-0.00257315		-17.5484	-5.01749		-0.00367421	0.000833572		-7.08682		-0.00530801	-0.00204041		-10.0746	-3.99976		0.0669159
Nox		24.9078	-0.00354344	0.00123573		-8.44764		-0.00596548	-0.0011214		-13.8075	-2.7545		-0.00347083	0.00057468		-8.28191		-0.0045972	-0.00234445		-10.8193	-5.67228		0.106652
NO		9.99463	-0.00260994	0.00298605		-2.57481		-0.0084626	0.00324272		-8.11024	3.29407		-0.00708413	0.00114649		-6.83548		-0.00933125	-0.004837		-8.90456	-4.71941		0.0879618
CO		0.403472	-0.435052	0.110566		-16.0989		-0.651761	-0.218342		-23.1233	-8.43262		-0.268972	0.0421055		-10.2841		-0.351499	-0.186445		-13.2223	-7.24656		0.113141
PNC200-560		0.020304	0.371724	1.68402		0.757603		-2.92895	3.6724		-5.77356	7.74147		1.10799	0.777128		2.27516		-0.415178	2.63116		-0.839435	5.48759		0.23823
PNC100-200		0.170817	-0.382606	0.19693		-6.32658		-0.768588	0.00337666		-12.3035	0.0576959		0.0394379	0.0808934		0.675943		-0.119113	0.197989		-2.0141	3.43984		0.0335635
PNC50-100		0.345949	-0.350202	0.136175		-11.4101		-0.617105	-0.0832993		-19.2237	-2.8406		-0.132267	0.047621		-4.47266		-0.225604	-0.03893		-7.50796	-1.33775		0.0374955
PNC20-50		0.35839	-0.0740735	0.0761858		-2.61979		-0.223398	0.0752507		-7.69423	2.73361		-0.17683	0.0337308		-6.14079		-0.242943	-0.110718		-8.33855	-3.89033		0.108985
PNC10-20		0.306558	-0.260743	0.120916		-7.68216		-0.497739	-0.0237472		-14.1515	-0.725347		-0.231469	0.0496623		-6.84994		-0.328807	-0.134131		-9.58845	-4.02848		0.80904
PNC5-10		0.112221	-0.973044	0.332903		-10.3446		-1.62553	-0.320555		-16.6748	-3.53337		-0.384165	0.135564		-4.21955		-0.649871	-0.11846		-7.03336	-1.32057		0.901578
PSC200-560		0.43394	0.0469379	0.0877834		2.05771		-0.125118	0.218993		-5.2846	9.96919		0.0648793	0.0436032		2.85538		-0.0205831	0.150342		-0.889204	6.74144		0.782178
PSC100-200		0.98702	-0.0590721	0.0324257		-5.66381		-0.122626	0.00448221		-11.3997	0.443384		0.00947003	0.0134457		0.939093		-0.0168836	0.0358237		-1.65264	3.59912		0.177251
PSC50-100		0.581063	-0.209759	0.0831928		-11.4748		-0.372817	-0.0467009		-19.4772	-2.67713		-0.0615784	0.0288582		-3.51484		-0.11814	-0.00501636		-6.63439	-0.291058		0.212201
PSC20-50		0.137955	-0.261621	0.212684		-3.54484		-0.678481	0.155239		-8.93529	2.16469		-0.527089	0.092958		-7.01338		-0.709287	-0.344892		-9.32148	-4.64654		0.191829
PSC10-20		0.0218899	-3.24034	1.68041		-6.84736		-6.53394	0.0532514		-13.3269	0.116635		-3.03269	0.679878		-6.42296		-4.36525	-1.70013		-9.11314	-3.65316		0.674732
PSC5-10		0.00251261	-46.0512	15.2179		-10.9265		-75.8784	-16.2241		-17.3581	-3.9945		-21.1107	6.3194		-5.16608		-33.4967	-8.72469		-8.07198	-2.16832		0.84302
PMC200-560		2.39785	0.0199609	0.0202822		4.90274		-0.0197923	0.0597141		-4.63504	15.3944		0.00987296	0.0086911		2.39564		-0.0071616	0.0269075		-1.70259	6.66472		0.622106
PMC100-200		2.38626	-0.017024	0.0132369		-3.98095		-0.0429684	0.00892041		-9.74522	2.15146		0.00464406	0.00547669		1.11435		-0.00609027	0.0153784		-1.44278	3.73784		0.588235
PMC50-100		0.74744	-0.141773	0.0648154		-10.0545		-0.268811	-0.0147347		-18.2022	-1.09529		-0.0399125	0.0224226		-2.93916		-0.0838608	0.00403583		-6.07569	0.30211		0.14775
PMC20-50		0.0850975	-0.430328	0.351142		-3.59575		-1.11857	0.25791		-9.07973	2.21901		-0.88856	0.151779		-7.28262		-1.18605	-0.591073		-9.60033	-4.90548		0.389458
PMC10-20		0.00592371	-8.99656	6.27401		-5.18978		-21.2936	3.30051		-11.8506	1.97437		-10.7212	2.53233		-6.15344		-15.6845	-5.75779		-8.87251	-3.35324		0.138902
PMC5-10		0.000365755	-281.311	106.685		-9.77746		-490.413	-72.2092		-16.4204	-2.60651		-151.601	44.5302		-5.39396		-238.88	-64.3222		-8.36635	-2.32516		0.179904
PMC5-560		4.62319	-0.00460944	0.00745654		-2.10849		-0.0192243	0.0100054		-8.50424	4.73434		0.00194766	0.00335471		0.904507		-0.00462756	0.00852288		-2.11669	4.01895		0.95386
PNC5-560		1.02989	-0.0832894	0.0333408		-8.22028		-0.148637	-0.0179415		-14.1939	-1.83081		-0.065636	0.0142341		-6.53636		-0.0935349	-0.0377371		-9.18361	-3.81194		8.69097e-05
PSC5-560		1.93103	-0.0308433	0.0189758		-5.78203		-0.0680359	0.00634926		-12.3115	1.23361		-0.00331027	0.00794588		-0.637183		-0.0188842	0.0122637		-3.5809	2.39641		0.666304
